# Supplementary material for: The systematic techno-stylistic and chemical study of glass beads from post-15th century West African sites
Source: PLoS One. 2025 Feb 10;20(2):e0318588. doi: 10.1371/journal.pone.0318588 (PMC11809889; doi:10.1371/journal.pone.0318588)
Supplement: S2 Table — Full oxides (wt%) and elements (ppm) composition of the glass samples composing the monochrome and polychrome beads analysed by LA-ICP-MS. (XLSX) [file pone.0318588.s002.xlsx]

## Sheet: Supplementary intormation
The systematic techno-stylistic and chemical study of glass beads from post-15th century West African sites Miriam Truffa Giachet, Bernard Gratuze, Denis Genequand, Yao Serge Bonaventure Loukou, Éric Huysecom, Anne Mayor Corresponding author: miriam.truffa@unige.ch, miriam.truffagiachet@gmail.com (MTG)
					wt%																ppm
Sample	Site	Colour	Type	Chem group	Na2O	MgO	Al2O3	SiO2	P2O5	Cl%	K2O	CaO	TiO2	MnO	Fe2O3	CuO	As2O3	SnO2	Sb2O3	PbO	Li	B	V	Cr	Co	Ni	Cu	Zn	Ga	As	Rb	Sr	Y	Zr	Nb	Mo	Ag	Cd	In	Sn	Sb	Cs	Ba	La	Ce	Pr	Nd	Sm	Eu
TO-6-1INTw	Toumbounto	white	1	LP w (AsPb)	0.018084	0.000124203	0.00124818	0.501308	0.000102769	0.000742253	0.118264	0.00130741	0.000182304	0.000202621	0.000648078	2.03794e-05	0.0576461	6.20029e-06	0.00380292	0.291427	4.34058	113.064	1.24584	4.17598	0.22139	3.36727	16.2801	19.6101	0.238249	43661.4	46.764	61.0794	0.85872	14.3099	0.340167	0.484843	1.58813	7.88723	0.0744387	4.88366	3176.78	0.145835	3763.83	0.683894	1.13627	0.115054	0.511987	NA	0.0272436
TO-6-2INTw	Toumbounto	white	1	LP w (AsPb)	0.0188574	0.000123064	0.00118992	0.495827	0.000123724	0.000793383	0.114441	0.00130672	0.000189726	0.000229382	0.000566999	4.01251e-05	0.0619796	9.40796e-06	0.00441008	0.295478	4.04201	131.278	1.43398	13.1557	0.286611	3.55139	32.0539	19.9159	0.301004	46943.5	47.2696	47.242	0.77714	14.6469	0.362095	0.56587	2.00667	7.89153	0.107324	7.41018	3683.97	0.135515	3315.22	0.720095	1.18527	0.120596	0.479222	0.00575027	0.00402776
AL-104w	Alinguel	white	1	LSP w (AsPb)	0.0619549	0.00351748	0.00381836	0.447831	0.000513518	0.00633502	0.0218208	0.0183834	0.00019555	0.000270137	0.00214801	0.000110805	0.0459963	1.08189e-05	0.000332706	0.386215	5.02891	45.0983	4.0747	4.45713	1.59333	4.76211	88.5166	11.7092	0.589548	34837.7	8.85599	89.4435	0.677363	7.30697	0.376882	0.267422	15.2377	0.185498	0.142439	8.52154	277.926	0.0603342	179.833	0.894659	1.62855	0.183273	0.758196	0.175912	0.042074
AL-107w	Alinguel	white	1	LSP w (AsPb)	0.0233719	0.00397842	0.0043244	0.392228	0.00178476	0.00595376	0.0868645	0.025596	0.000190706	0.000116225	0.00228094	0.00024153	0.0614514	5.28173e-06	0.000379151	0.390623	8.99213	59.5578	5.60416	5.21574	1.33642	5.84894	192.947	39.7973	0.646818	46543.5	71.2935	161.024	0.680311	6.27732	0.425089	0.943419	3.48806	0.515635	0.154017	4.16015	316.724	0.30619	24.9566	1.01367	1.90009	0.194629	0.764359	0.155825	0.0260083
AL-135w	Alinguel	white	1	LSP w (AsPb)	0.0518591	0.00350256	0.00317071	0.404772	0.00173551	0.00641335	0.0270208	0.0246426	0.000168449	0.000140261	0.00156557	4.07026e-05	0.0806155	2.42274e-06	0.000134118	0.393725	7.35267	33.9678	3.41849	3.65291	0.686174	3.44563	32.5152	20.8315	0.520876	61058.5	7.72158	226.239	0.694912	6.394	0.352336	0.228695	0.543042	0.411711	0.114725	1.90827	112.036	0.0542084	23.655	0.94015	1.86732	0.190384	0.778035	0.175012	0.033169
AL-136w	Alinguel	white	1	LSP w (AsPb)	0.0937266	0.0064487	0.00531536	0.455306	0.00274752	0.00504374	0.0184286	0.0356432	0.000323766	0.000829015	0.00303603	0.00108975	0.0707345	9.1214e-05	0.000930803	0.299583	7.17727	48.0165	4.73543	5.07284	3.43594	7.34763	870.543	28.6241	0.873186	53574.5	9.23138	314.606	1.31516	18.3139	0.705576	0.37639	7.18451	0.330948	0.0908399	71.8446	777.548	0.128851	45.1598	1.74592	3.18978	0.345019	1.43362	0.260367	0.0602239
AL-137w	Alinguel	white	1	LSP w (AsPb)	0.0437562	0.00396745	0.00510668	0.43589	0.00145514	0.00329438	0.0394326	0.0265248	0.00028208	0.000187401	0.00257207	1.9968e-05	0.0558628	3.45344e-06	0.000194121	0.381009	7.3972	34.843	5.99474	5.40878	0.993654	4.89833	15.9514	26.555	0.807361	42310.7	21.5354	139.828	0.891927	7.97715	0.730171	0.536227	0.785895	0.933305	0.0837515	2.7201	162.16	0.19269	33.3762	1.56383	2.8077	0.305404	1.07839	0.168423	0.0388486
AL-148w	Alinguel	white	1	LSP w (AsPb)	0.05274	0.00760233	0.00682595	0.472789	0.00575797	0.00594865	0.0539535	0.0302244	0.000364992	9.70416e-05	0.00332371	2.90088e-05	0.0675159	4.58575e-06	5.96754e-05	0.292097	11.8571	51.0251	6.91726	7.43972	1.01459	4.36116	23.1736	32.7967	0.999415	51136.8	9.5586	275.023	1.12399	8.62727	0.83928	0.309461	1.99825	0.228373	0.0907998	3.61197	49.85	0.0974064	28.0539	1.87927	3.48117	0.363051	1.31284	0.224072	0.0645779
AL-14w	Alinguel	white	1	LSP w (AsPb)	0.0456881	0.00367015	0.00267203	0.436453	0.00041064	0.00880982	0.0375947	0.0255587	0.000206331	0.00011544	0.00166747	2.96733e-05	0.0503701	4.50972e-06	0.000884532	0.38546	5.41257	31.096	3.10928	0.620522	0.716301	2.71215	23.7045	14.5668	0.518984	38150.5	17.5647	149.709	0.730633	10.2749	0.372312	0.392612	0.77441	0.465056	0.065396	3.55208	738.896	0.0976753	34.9927	0.972894	1.79685	0.199901	0.754343	0.0952544	0.0163849
AL-150w	Alinguel	white	1	LSP w (AsPb)	0.0426687	0.004923	0.00510927	0.426741	0.00344857	0.00742934	0.0601481	0.0367749	0.000283628	0.000135125	0.00288611	2.66614e-05	0.0735127	1.72105e-06	9.9624e-05	0.335127	10.3032	47.7509	5.13734	5.62596	0.859175	4.28696	21.2984	59.595	0.776632	55678.8	13.9806	265.06	0.961097	10.2273	0.652896	0.254155	2.12208	0.587706	0.104034	1.35558	83.2211	0.0764655	38.8989	1.49518	2.85381	0.269902	1.19736	0.217063	0.0407914
AL-154w	Alinguel	white	1	LSP w (AsPb)	0.0298756	0.00326941	0.00163955	0.436	0.00238141	0.00308186	0.0708112	0.0287247	0.000124592	6.87714e-05	0.00165892	1.07486e-05	0.0746221	1.26039e-06	9.70924e-05	0.347002	6.34725	34.6234	3.63026	3.38719	0.371762	2.2384	8.58649	20.7434	0.348749	56519	7.05929	347.409	0.458445	4.65094	0.280172	0.463982	0.793349	0.285909	0.0894025	0.992749	81.1063	0.0327002	26.9554	0.586122	1.23675	0.132991	0.510824	0.136755	0.0050034
AL-155w	Alinguel	white	1	LSP w (AsPb)	0.0640429	0.00313653	0.00440014	0.403207	0.0019981	0.00527707	0.0174367	0.0234502	0.000247537	0.000494797	0.00251812	2.62678e-05	0.0892385	4.00633e-06	0.000558366	0.383496	8.68584	46.2064	7.03476	6.69235	2.47464	6.96165	20.984	24.4306	0.844407	67589.5	9.91919	138.861	0.824333	8.7627	0.545346	0.521055	0.983631	0.410216	0.11914	3.15558	466.433	0.142853	25.5855	1.36364	2.621	0.363754	1.05042	0.223408	0.039944
AL-156w	Alinguel	white	1	LSP w (AsPb)	0.0474545	0.00677953	0.0062023	0.455812	0.0052796	0.00591259	0.0545836	0.0290706	0.000329011	9.07161e-05	0.00312531	2.73599e-05	0.0730059	4.74745e-06	5.9275e-05	0.31166	8.16034	48.6719	6.40407	6.55231	0.941478	4.35583	21.8564	31.2579	1.06842	55294.9	8.43982	248.465	1.03505	8.05567	0.823327	0.283396	2.15987	0.198015	0.105791	3.73933	49.5155	0.0652387	26.226	1.68566	3.18807	0.319708	1.29998	0.296762	0.0455339
AL-161EXTw	Alinguel	white	1	LSP w (AsPb)	0.0302118	0.00292429	0.00197685	0.44964	0.00214309	0.00293281	0.0674702	0.0255356	0.000135345	7.09207e-05	0.00185761	3.91287e-05	0.0717868	1.07774e-06	6.83308e-05	0.342759	10.8561	32.5342	2.32272	2.05105	0.436878	1.99519	31.258	17.8117	0.379013	54371.6	12.7594	192.522	0.507615	5.52801	0.340122	0.147538	1.3755	0.222119	0.104792	0.848885	57.0803	0.00723636	23.6358	0.74727	1.48426	0.16899	0.624224	0.178834	0.0284722
AL-161INTw	Alinguel	white	1	LSP w (AsPb)	0.0290227	0.00296908	0.00211879	0.449584	0.00212653	0.00291529	0.0692511	0.0259479	0.000137278	7.1546e-05	0.00193464	2.74493e-05	0.0709557	1.12107e-06	6.70375e-05	0.342426	8.85538	31.6236	2.3753	2.42276	0.461747	2.07415	21.9278	17.7454	0.394604	53742.1	10.8848	196.803	0.533228	5.54756	0.327487	0.310199	1.34739	0.263125	0.0904521	0.883007	55.9999	0.0167512	23.6267	0.748127	1.45584	0.15929	0.59661	0.109552	0.0291639
AL-167w	Alinguel	white	1	LSP w (AsPb)	0.0720171	0.00358055	0.00559987	0.419177	0.00626288	0.00511495	0.0197091	0.0294877	0.000309368	0.00056584	0.00321478	2.68789e-05	0.080037	3.68686e-06	0.000979646	0.353321	10.1501	37.8934	40.4454	10.2192	2.84547	7.25203	21.4722	24.1259	0.95206	60620.3	11.5281	176.163	1.11288	9.76095	0.610012	0.619888	0.87592	0.317464	0.110162	2.90396	818.35	0.222925	53.7895	2.67212	4.61201	0.470044	1.69926	0.286948	0.0598148
AL-168w	Alinguel	white	1	LSP w (AsPb)	0.0514972	0.00451998	0.00530661	0.410983	0.00148299	0.00767936	0.0307124	0.0282837	0.00026965	0.000341652	0.00279878	7.48663e-05	0.0681382	9.25779e-06	0.000175924	0.387124	11.1547	36.0648	9.4546	6.12933	1.31555	6.79426	59.807	21.8149	0.788175	51608.1	9.16937	243.686	0.931356	9.19909	0.569127	0.31291	18.268	0.219807	0.0941067	7.29189	146.958	0.110155	30.0635	1.51918	3.32373	0.277238	1.06277	0.216227	0.0411758
AL-169w	Alinguel	white	1	LSP w (AsPb)	0.0508082	0.00362856	0.00417829	0.433807	0.00200712	0.00543006	0.0662562	0.0251285	0.000223026	0.000164298	0.00209588	4.97758e-05	0.070022	1.23208e-05	0.000523043	0.335073	9.70761	44.5384	4.6136	5.69307	1.95059	4.76575	39.7634	27.55	0.641235	53034.9	19.0367	218.039	0.744996	8.83021	0.528742	0.353104	0.775866	0.388774	0.0985546	9.70444	436.925	0.106672	31.7967	1.09814	2.16049	0.202184	0.812061	0.172099	0.0291486
AL-178w	Alinguel	white	1	LSP w (AsPb)	0.0478888	0.00431821	0.00173758	0.43585	0.000377612	0.00214804	0.0474994	0.0286428	8.92048e-05	0.000283448	0.00155997	0.000320629	0.0707543	8.28762e-06	0.000286395	0.357886	5.54315	29.862	2.89655	4.34062	2.23952	5.33692	256.134	8.86783	0.337168	53589.5	54.0225	47.8152	0.47285	2.88219	0.205033	0.882073	50.5005	0.166763	0.0908241	6.52774	239.241	0.310121	19.3781	0.627294	1.0561	0.112579	0.460768	0.0892526	0.00311564
AL-181w	Alinguel	white	1	LSP w (AsPb)	0.0502769	0.0071203	0.00647716	0.459291	0.00545013	0.00565565	0.054593	0.0286613	0.000344921	9.26969e-05	0.00329596	2.71474e-05	0.0710793	4.71863e-06	5.89174e-05	0.306915	9.85958	49.1688	6.58276	7.34588	1.06163	4.26304	21.6867	31.0358	0.960124	53835.7	8.50537	262.126	1.01414	8.12549	0.81337	0.326562	2.19636	0.208688	0.103245	3.71663	49.2168	0.0817149	27.1377	1.74826	3.3002	0.345814	1.33226	0.28555	0.0499586
AL-193w	Alinguel	white	1	LSP w (AsPb)	0.0332273	0.00339624	0.00288721	0.461676	0.00226186	0.00288011	0.0756104	0.0246433	0.000180127	7.85362e-05	0.00188668	1.96939e-05	0.062762	1.32229e-06	4.19264e-05	0.327862	10.8937	41.6567	11.9939	6.55369	0.47154	2.62073	15.7325	22.3622	0.524267	47536.2	26.7316	226.48	0.738575	7.37764	0.427354	1.47417	2.01454	0.341113	0.0786624	1.0415	35.0233	0.0291017	38.8006	1.01028	1.96623	0.207783	0.793505	0.173187	0.0287545
AL-197w	Alinguel	white	1	LSP w (AsPb)	0.0395603	0.00427332	0.00386086	0.436482	0.00144104	0.00401052	0.0567061	0.0287549	0.000207065	5.62687e-05	0.00262932	4.15603e-05	0.0685391	1.84966e-06	0.00113635	0.351759	8.94161	36.2303	3.64832	4.15319	0.597044	2.32957	33.2004	25.3219	0.707837	51911.7	5.11574	254.015	0.761939	6.81668	0.482637	0.250084	8.31596	0.323064	0.103355	1.45688	949.254	0.0529373	17.9966	1.17857	2.23647	0.23561	0.894309	0.215976	0.042511
AL-19w	Alinguel	white	1	LSP w (AsPb)	0.0658843	0.0045435	0.00426604	0.412838	0.00157313	0.00385867	0.0266447	0.0285794	0.000231917	0.000760901	0.00249427	0.000135483	0.0709329	9.04927e-05	0.000556166	0.375986	7.21172	35.4224	5.20839	1.51672	2.56273	4.67039	108.23	22.2038	0.738491	53724.8	20.2854	285.517	0.965187	12.1818	0.457444	0.560341	5.36978	0.417038	0.108964	71.2765	464.595	0.146877	41.6887	1.40095	2.33771	0.262457	1.22725	0.179437	0.0433542
AL-200w	Alinguel	white	1	LSP w (AsPb)	0.0576638	0.00393773	0.00239481	0.440082	0.0017786	0.00373872	0.0334564	0.0288143	0.000135668	7.10889e-05	0.00142007	9.71768e-05	0.0651371	1.30007e-05	0.000286224	0.360212	8.34032	56.8974	5.87403	4.6789	0.759566	4.95715	77.6296	14.9164	0.418889	49335.1	24.5453	354.204	0.493943	5.26261	0.28169	0.97963	9.76063	0.071423	0.156742	10.24	239.098	0.137098	21.7414	0.712046	1.42968	0.15207	0.601485	0.10917	0.0120824
AL-207w	Alinguel	white	1	LSP w (AsPb)	0.0715563	0.00478696	0.00329226	0.441472	0.0015183	0.0065385	0.0289861	0.0313943	0.000179213	0.000272179	0.00222216	7.9395e-05	0.0697961	3.20285e-05	0.000202518	0.337023	9.29923	39.33	3.52834	3.80119	1.41131	3.36873	63.4247	27.4869	0.559143	52863.8	7.97987	305.838	0.702105	7.22887	0.401739	0.196767	23.611	0.150607	0.0816071	25.2272	169.174	0.0623285	28.8275	1.09358	1.97554	0.215219	0.811555	0.19941	0.0360737
AL-20w	Alinguel	white	1	LSP w (AsPb)	0.0624291	0.00340295	0.00320534	0.452571	0.00111038	0.00655551	0.0219986	0.016703	0.000200084	0.000260782	0.00223505	0.000112099	0.0553561	1.05327e-05	0.000362878	0.372948	5.11914	45.5236	4.16614	1.70791	1.60133	4.21736	89.5501	13.4288	0.599191	41926.9	8.60956	87.577	0.708066	7.33388	0.402947	0.298216	16.3957	0.170943	0.0852696	8.29605	303.131	0.0581074	173.453	0.90112	1.85462	0.192754	0.750165	0.0758134	0.0273675
AL-28w	Alinguel	white	1	LSP w (AsPb)	0.0296372	0.0030914	0.00226974	0.451502	0.00247302	0.00313537	0.0694255	0.0257544	0.000146823	7.25863e-05	0.00184963	3.07804e-05	0.0688032	1.03638e-06	7.46733e-05	0.341257	7.6828	31.8531	3.84492	3.35278	0.453349	2.05288	24.5889	18.7139	0.385883	52111.8	18.3692	211.138	0.541629	5.64085	0.359426	0.185233	2.26022	0.251348	0.0948735	0.816304	62.3785	0.0436655	26.183	0.788893	1.50966	0.164717	0.636518	0.11115	0.0203835
AL-47w	Alinguel	white	1	LSP w (AsPb)	0.0375182	0.0046992	0.00385119	0.453468	0.00187951	0.00331887	0.0640476	0.0251808	0.000206343	6.81671e-05	0.0022756	2.32021e-05	0.062111	3.91827e-06	5.80332e-05	0.340745	7.69185	45.6761	3.38423	4.47356	0.836821	2.45067	18.535	25.2681	0.578349	47043.1	24.6989	211.466	0.7567	7.4607	0.436236	0.210194	3.9922	0.444727	0.0885307	3.08622	48.4781	0.0732405	26.9566	1.1174	2.08153	0.223996	0.872195	0.186571	0.0310949
AL-56w	Alinguel	white	1	LSP w (AsPb)	0.0318465	0.00344441	0.00169469	0.449498	0.00223458	0.00331905	0.0700108	0.0291447	0.000126149	9.38637e-05	0.00174334	4.01774e-05	0.068053	1.91823e-06	0.000116835	0.338164	6.94212	35.1366	2.16159	2.79597	0.563638	2.49642	32.0957	22.6647	0.346258	51543.6	7.92848	211.579	0.509894	5.28043	0.294269	0.204211	0.648596	0.432159	0.0770824	1.51089	97.5983	0.0638657	20.5818	0.688942	1.31569	0.151192	0.602087	0.134652	0.0056236
AL-68w	Alinguel	white	1	LSP w (AsPb)	0.0641313	0.00352373	0.00360266	0.456971	0.00054554	0.0065251	0.0229451	0.0179599	0.000206103	0.000271592	0.00226701	0.000110458	0.0548857	1.05982e-05	0.000358427	0.365133	4.37316	44.3157	4.34299	5.15833	1.58809	4.74134	88.2395	13.0301	0.592106	41570.6	8.90224	93.1526	0.715342	7.41142	0.415791	0.285541	15.8889	0.142714	0.0679496	8.34769	299.413	0.0735925	181.122	0.934809	1.70119	0.181408	0.70656	0.140838	0.0327402
AL-69w	Alinguel	white	1	LSP w (AsPb)	0.0476991	0.00682407	0.00617465	0.448889	0.00545734	0.00606597	0.0540616	0.0277929	0.000339257	9.05687e-05	0.00313761	2.7202e-05	0.0749537	4.9136e-06	5.92107e-05	0.317806	8.4744	48.0717	7.52347	6.89109	0.929064	4.13046	21.7303	31.3773	0.993315	56770.2	8.3814	258.322	1.03465	7.85138	0.784577	0.295079	2.23773	0.179366	0.101957	3.87019	49.4618	0.0980067	27.4241	1.71682	3.24389	0.330878	1.31365	0.249178	0.0472898
AL-70w	Alinguel	white	1	LSP w (AsPb)	0.0496707	0.00394407	0.00271932	0.435065	0.000421895	0.00908111	0.039799	0.028465	0.000222601	0.000122774	0.00155899	3.03926e-05	0.0485727	9.37683e-06	0.0010346	0.378832	4.33479	33.3379	4.11897	5.52892	0.620356	2.85719	24.2792	16.4942	0.529344	36789.1	18.6481	169.76	0.766132	10.8742	0.404469	0.469887	0.580053	0.553279	0.0503253	7.38565	864.253	0.0991689	37.6528	1.03305	1.94162	0.205901	0.807726	0.141843	0.0170618
AL-71w	Alinguel	white	1	LSP w (AsPb)	0.0644838	0.00497386	0.00470727	0.44627	0.00124525	0.00681159	0.0322757	0.0324929	0.00024252	0.000172724	0.00298698	9.51386e-05	0.0551016	3.99609e-06	0.00027448	0.347215	9.99552	40.663	5.32701	4.58471	1.22352	4.68459	76.0014	38.4367	0.794663	41734.1	8.72338	276.441	0.867035	8.60768	0.485508	0.257631	28.629	0.204463	0.0715395	3.14752	229.288	0.105369	27.5538	1.29635	2.58443	0.261818	1.03028	0.123176	0.0457085
AL-72w	Alinguel	white	1	LSP w (AsPb)	0.0440663	0.00456952	0.00301207	0.435775	0.000995532	0.0105371	0.043849	0.0283035	0.000207639	0.000617665	0.00207818	8.64881e-05	0.0563047	5.63484e-05	0.000376342	0.368627	8.67885	34.0764	3.56532	2.05858	1.93023	8.54976	69.091	74.066	0.578213	42645.4	16.6754	179.43	0.790625	8.96765	0.414997	0.415795	1.38383	0.413137	0.0756727	44.3828	314.378	0.0928056	32.1422	0.996361	1.85053	0.213979	0.835855	0.123093	0.0240782
AL-76w	Alinguel	white	1	LSP w (AsPb)	0.0277073	0.00349512	0.00186734	0.451196	0.00202852	0.00259928	0.0707293	0.0254663	0.000121669	6.89932e-05	0.00155426	4.48838e-05	0.0665145	4.01033e-06	0.000149481	0.346034	7.65044	33.4234	2.00257	0.425071	0.434334	1.95887	35.8554	22.8982	0.346576	50378.3	11.8516	177.107	0.417309	4.78653	0.271369	0.184512	0.653009	0.356484	0.0952284	3.15873	124.869	0.0470305	18.6621	0.657558	1.19069	0.131305	0.566093	0.0342325	0.0176204
AL-81w	Alinguel	white	1	LSP w (AsPb)	0.0480667	0.00511958	0.00351182	0.445252	0.00109077	0.0108774	0.0451276	0.0305805	0.000226415	0.00060485	0.00205771	8.74236e-05	0.0540043	5.57832e-05	0.00037534	0.352388	7.27492	36.5764	3.63809	4.53385	1.95519	8.92536	69.8383	63.5594	0.615774	40903.1	17.6097	208.71	0.859591	9.93406	0.420187	0.353089	1.33972	0.459355	0.0745842	43.9376	313.541	0.0926092	34.0087	1.14549	2.13072	0.227745	0.900518	0.184308	0.0377407
AL-82w	Alinguel	white	1	LSP w (AsPb)	0.0406532	0.00485983	0.00470091	0.437155	0.00300495	0.0075553	0.0635639	0.0362311	0.000267746	0.000107041	0.00245851	9.65467e-05	0.0738413	2.29618e-06	0.000127719	0.324676	12.5183	50.9598	4.71817	6.49406	1.00525	4.3316	77.1263	43.6596	0.788643	55927.6	26.6875	275.638	0.921064	9.91539	0.638824	0.281036	5.68944	0.425736	0.112838	1.80858	106.69	0.0826239	35.2515	1.46915	2.70266	0.27626	1.08484	0.21859	0.0648612
AL-94w	Alinguel	white	1	LSP w (AsPb)	0.0469821	0.00483933	0.00321399	0.448489	0.000796953	0.0102983	0.0473628	0.0303948	0.000211994	0.000627564	0.00211699	8.81559e-05	0.050602	5.58833e-05	0.000358729	0.352996	6.9693	35.4057	3.6097	8.15174	1.99075	9.3182	70.4233	67.1695	0.576921	38326.2	17.395	195.256	0.83031	9.40508	0.412962	0.353077	1.59528	0.487455	0.0752745	44.0164	299.665	0.0801121	36.9689	1.05325	1.9891	0.202829	0.878348	0.172104	0.0466175
AL-9w	Alinguel	white	1	LSP w (AsPb)	0.0299594	0.00274655	0.00157641	0.459973	0.00244337	0.0026453	0.0650426	0.0222526	0.000120263	8.07502e-05	0.00106006	8.12329e-05	0.0732326	1.26775e-06	0.00025768	0.338074	9.35194	36.1367	1.99612	NA	0.437556	2.21959	64.8929	15.1452	0.352775	55466.7	17.5487	174.024	0.423062	5.2062	0.284368	0.0857696	25.3714	0.0616296	0.104072	0.998539	215.254	0.0150242	21.4283	0.656062	1.27987	0.135801	0.478323	0.0519978	0.034367
TO-17-44w	Alinguel	white	1	LSP w (AsPb)	0.0433169	0.00535613	0.00537902	0.428272	0.00392875	0.00533891	0.0491779	0.0250778	0.000264966	9.24189e-05	0.00285037	5.61413e-05	0.0741406	3.51058e-06	6.21094e-05	0.356159	7.21993	40.5388	5.6601	6.51782	0.976589	4.15496	44.8484	24.7217	0.860336	56154.3	7.45427	217.584	0.836029	6.56459	0.624297	0.229139	2.42358	0.216044	0.112336	2.76511	51.8832	0.0577411	24.2084	1.39663	2.5847	0.279438	1.05887	0.213272	0.0452788
TO-17-12w	Toumbounto	white	1	LSP w (AsPb)	0.0439521	0.00437383	0.00384643	0.458087	0.00140785	0.00350669	0.0498317	0.0268671	0.000197078	6.30302e-05	0.00213722	3.55069e-05	0.0643472	1.43327e-05	0.000157801	0.340606	5.81021	37.7854	3.97716	4.46548	0.415024	2.77958	28.3647	23.1067	0.587894	48736.8	5.26132	286.479	0.740361	6.04506	0.43061	0.316847	3.3887	0.233382	0.0856676	11.2892	131.819	0.0364906	16.4562	1.506	2.13564	0.422456	1.0203	0.229166	0.0172592
TO-17-13w	Toumbounto	white	1	LSP w (AsPb)	0.0378666	0.00387702	0.0032426	0.439762	0.00235899	0.0078981	0.0763767	0.029532	0.000210694	0.000122063	0.00238362	0.000125505	0.0582113	0.000162733	0.000349274	0.33691	9.0736	37.0753	4.23871	8.45039	1.02987	4.70747	100.259	23.8423	0.52097	44089.4	20.5004	241.471	0.643409	7.12993	0.440645	0.4715	14.618	0.265724	0.0955364	128.176	291.767	0.117828	34.8999	0.981934	1.88623	0.196712	0.747576	0.160388	0.0340097
TO-17-19w	Toumbounto	white	1	LSP w (AsPb)	0.0412752	0.00460446	0.00342585	0.472263	0.00195357	0.00393416	0.0655555	0.0252816	0.000191656	0.000102359	0.00205015	1.16372e-05	0.0507174	7.23458e-07	0.000168714	0.325932	6.50152	43.9051	3.86096	14.0777	0.769412	3.77181	9.29637	24.2228	0.625168	38413.5	8.62561	251.157	0.938449	8.3132	0.412132	0.241395	0.642005	0.26518	0.0851296	0.569831	140.936	0.0472215	1775.86	1.05787	2.04729	0.195451	0.755678	0.145076	0.041168
TO-17-1B-3w	Toumbounto	white	1	LSP w (AsPb)	0.0433319	0.00252842	0.00233127	0.427358	0.00054395	0.00470641	0.0726218	0.0233387	0.000129983	0.000208068	0.00156141	9.90868e-05	0.0623462	1.11928e-05	0.000721313	0.357821	16.7264	37.4302	4.01566	4.20702	1.13515	10.9202	79.1554	15.632	0.363166	47221.2	39.3891	45.5661	0.599128	6.03693	0.256328	0.874195	3.09636	0.254936	0.148661	8.81598	602.55	0.190546	15.3769	0.647482	1.19802	0.13662	0.524533	0.128045	0.027929
TO-17-1B-4w	Toumbounto	white	1	LSP w (AsPb)	0.0425974	0.00241545	0.00190149	0.423524	0.000650914	0.00473054	0.0725937	0.0221777	0.000123496	0.000207073	0.00140818	0.000102438	0.0754666	1.13738e-05	0.000751374	0.350988	17.1964	37.2719	4.97678	5.10814	0.98674	10.9239	81.8324	17.8331	0.499365	57158.7	40.6237	46.0524	0.580293	5.98632	0.289412	1.06186	3.10995	0.221303	0.109433	8.95855	627.662	0.161043	15.7523	0.686509	1.2497	0.128788	0.563485	0.127344	0.00134052
TO-17-21-2w	Toumbounto	white	1	LSP w (AsPb)	0.053986	0.00354255	0.0058564	0.457834	0.00168619	0.00296656	0.0407987	0.0223347	0.000354106	0.000165784	0.0036194	8.01518e-05	0.0546205	4.99903e-06	0.00189892	0.349795	6.48373	31.8363	5.3619	7.99488	1.15545	5.22579	64.0293	39.416	0.861592	41369.8	9.10051	139.264	0.959698	9.44114	0.726569	0.590294	1.62412	0.370629	0.0741694	3.93749	1586.27	0.166719	48.5654	1.62494	3.10966	0.323189	1.2328	0.263677	0.0611052
TO-17-23w	Toumbounto	white	1	LSP w (AsPb)	0.051833	0.00560565	0.00511456	0.472409	0.00166317	0.00474252	0.055578	0.032717	0.000281152	0.000215704	0.00258617	0.000116503	0.0659882	4.61274e-06	0.00182875	0.298732	6.85221	36.8647	4.55401	19.3043	1.30615	4.48607	93.0686	29.4713	0.754495	49979.7	20.509	226.838	1.04336	22.6653	0.583532	0.238275	1.03758	0.357959	0.0747193	3.63322	1527.65	0.0760319	29.9194	1.33417	2.5423	0.259294	0.999822	0.224367	0.0105281
TO-17-26w	Toumbounto	white	1	LSP w (AsPb)	0.0424824	0.0047079	0.00487072	0.435062	0.0029774	0.00711218	0.0614685	0.0360546	0.000269261	0.000128339	0.00265981	2.36594e-05	0.0691914	1.81649e-06	8.77131e-05	0.332234	9.91584	49.1704	4.70165	6.19734	0.792464	4.31537	18.9003	58.1152	0.750749	52405.9	15.2536	256.72	0.910068	9.7319	0.624663	0.319604	2.02073	0.39832	0.0984055	1.43076	73.2713	0.040238	37.4082	1.40125	2.70003	0.265534	1.04315	0.232232	0.0147007
TO-17-32w	Toumbounto	white	1	LSP w (AsPb)	0.0310214	0.00392268	0.00187241	0.459332	0.00222855	0.00293542	0.0699895	0.027025	0.000114941	7.12065e-05	0.00135672	3.3677e-05	0.0684647	3.18037e-06	9.6486e-05	0.331091	7.60211	36.7849	2.2778	1.67877	0.285187	1.95937	26.9028	22.4261	0.356069	51855.4	10.1361	185.275	0.461436	4.88495	0.267352	0.21186	0.698889	0.328462	0.091486	2.50502	80.5998	0.010812	20.1031	0.694257	1.26003	0.139881	0.544412	0.137859	NA
TO-17-36w	Toumbounto	white	1	LSP w (AsPb)	0.0560756	0.0035541	0.00513686	0.444214	0.00168696	0.00315302	0.0421086	0.0228432	0.000304274	0.000149509	0.0028779	7.86167e-05	0.0594894	5.00247e-06	0.00156609	0.356259	6.4298	31.9732	5.60557	7.2027	1.07787	4.87023	62.8029	37.9944	0.906756	45057.5	9.4959	137.882	1.03526	9.77259	0.694194	0.655201	1.69668	0.387508	0.0888081	3.9402	1308.23	0.156559	32.462	1.6472	3.06659	0.323467	1.24989	0.224471	0.0523723
TO-2-15-2EXTw	Toumbounto	white	1	LSP w (AsPb)	0.0678178	0.00228813	0.00266818	0.371705	0.000934124	0.00279206	0.00868763	0.0183539	0.000161272	0.000221983	0.00138235	7.5843e-05	0.0828253	2.02011e-05	0.000208882	0.439326	7.40245	21.9837	3.64619	1.54489	1.058	3.1209	60.5872	15.6526	0.502028	62732.2	3.77511	291.517	0.698313	8.4033	0.330482	0.388387	5.0864	0.47513	0.113457	15.9114	174.49	0.121457	30.3679	0.919615	1.66902	0.175673	0.705165	0.160919	0.0278666
TO-2-15-2INTw	Toumbounto	white	1	LSP w (AsPb)	0.0802132	0.0057707	0.00387839	0.399253	0.00301159	0.00500781	0.0129484	0.0359598	0.000282861	0.00114871	0.00313129	0.000130537	0.0982379	0.000151224	0.000258026	0.349806	7.94803	45.8254	6.51096	0.561901	3.24676	5.75521	104.279	26.1167	0.957014	74405.8	6.66616	388.481	1.16276	15.0428	0.592803	0.535249	11.2063	0.265025	0.115323	119.111	215.543	0.130909	63.6776	1.47825	2.89825	0.313676	1.1625	0.229184	0.0406919
TO-2-20w	Toumbounto	white	1	LSP w (AsPb)	0.0652496	0.00449701	0.00185999	0.451161	0.00157265	0.0082362	0.0265395	0.0327918	0.000129529	0.000277331	0.0014207	9.69893e-05	0.069558	6.48938e-06	0.00138296	0.334603	7.03932	36.5071	2.66619	5.74232	1.21129	2.76576	77.4799	136.417	0.538404	52683.5	31.3868	132.909	0.494021	3.95698	0.26019	0.585258	8.68569	0.326297	0.187127	5.11136	1155.26	0.173038	26.2071	0.724827	1.31312	0.135971	0.528389	0.0932024	0.027586
TO-2-23w	Toumbounto	white	1	LSP w (AsPb)	0.047418	0.00594639	0.00483493	0.449583	0.00205857	0.00526142	0.0529879	0.0366508	0.000291092	0.000147213	0.00246827	0.000145551	0.0603964	5.24976e-06	0.000675145	0.330472	6.89083	32.0068	4.0917	8.21547	1.07536	4.03159	116.274	29.1904	0.755349	45744.4	22.2036	266.735	1.17022	28.574	0.602101	0.170959	0.221292	0.2674	0.0818804	4.13498	563.984	0.110412	28.0054	1.44106	2.68348	0.258992	1.18349	0.23105	0.0587944
TO-2-29w	Toumbounto	white	1	LSP w (AsPb)	0.0404242	0.00451078	0.00506457	0.423574	0.00320943	0.00652222	0.0676958	0.0322233	0.000256498	0.000113706	0.00263209	0.000107469	0.074806	3.84245e-06	0.000275607	0.337866	9.62832	51.3568	5.27993	7.01399	1.1499	5.34321	85.8515	38.4363	0.759134	56658.3	35.6676	239.031	0.853947	8.9025	0.579287	0.372838	5.07932	0.405808	0.110715	3.02651	230.229	0.14534	31.2061	1.45938	2.70153	0.269844	1.03263	0.185158	0.0510883
TO-2-7w	Toumbounto	white	1	LSP w (AsPb)	0.0465811	0.00444693	0.00275348	0.433496	0.000845636	0.0100221	0.0451441	0.0288054	0.000199023	0.00053964	0.00188222	1.86874e-05	0.0566512	4.57753e-05	0.000312651	0.367568	6.75384	33.1001	3.2774	2.91379	1.84309	3.75541	14.9284	204.208	0.54181	42907.8	17.3373	177.013	0.756106	9.2323	0.406173	0.44624	0.586512	0.880253	0.0862971	36.0549	261.173	0.0947451	35.2316	0.963041	1.86611	0.196622	0.799204	0.141133	0.0333661
TO-29-100w	Toumbounto	white	1	LSP w (AsPb)	0.0502683	0.00403917	0.0026678	0.411681	0.000368261	0.00963881	0.0505134	0.0295042	0.000213445	0.000124394	0.00173175	2.02545e-05	0.0523476	3.22635e-06	0.000295381	0.386096	7.46082	34.8913	3.49541	4.29293	0.622978	2.87605	16.1803	15.009	0.496186	39648.2	29.3425	183.231	0.769429	10.6395	0.426958	0.488247	0.758417	0.417552	0.0698097	2.54123	246.747	0.136637	41.1803	0.984878	1.81867	0.193479	0.791657	0.186589	0.0328247
TO-29-102EXTw	Toumbounto	white	1	LSP w (AsPb)	0.0455996	0.00510349	0.00509886	0.429612	0.00346067	0.00776903	0.0597824	0.0375629	0.0003348	0.000116099	0.00288829	0.000101916	0.0768409	4.09188e-06	0.000176399	0.324892	11.2464	48.7739	5.56482	4.45342	0.896534	5.14981	81.4154	48.1918	0.828952	58199.6	13.9575	253.328	1.04251	11.0441	0.798249	0.380381	7.07635	0.263632	0.112427	3.22297	147.355	0.0485073	33.258	1.63868	3.15681	0.312126	1.31843	0.272067	0.040347
TO-29-102INTw	Toumbounto	white	1	LSP w (AsPb)	0.0443273	0.00537637	0.00544156	0.432132	0.00381355	0.00670601	0.0647991	0.0376107	0.000334133	0.000122316	0.00336763	0.000142035	0.0707431	4.34528e-06	0.000224578	0.324155	12.4231	50.6327	9.95944	6.65089	1.03182	5.36841	113.465	49.4057	0.9308	53581.1	26.1125	260.087	1.05319	10.7907	0.750372	0.437093	5.9024	0.301298	0.0990268	3.42256	187.602	0.0987937	33.9366	1.77495	3.23896	0.344539	1.33156	0.270219	0.0564333
TO-29-103w	Toumbounto	white	1	LSP w (AsPb)	0.0302749	0.00309165	0.00164175	0.449312	0.00177499	0.00277522	0.0642573	0.0264626	0.000112991	8.08662e-05	0.00185179	1.79359e-05	0.0713895	1.08547e-06	0.000128931	0.346413	7.62202	31.9606	2.1719	0.883125	0.544122	2.21233	14.3281	19.8643	0.298401	54070.7	4.72087	185.209	0.452518	4.93677	0.264882	0.211712	0.841854	0.253921	0.0881798	0.85497	107.703	0.0506215	18.0636	0.673017	1.26594	0.132668	0.52663	0.0980588	0.019438
TO-29-106-1w	Toumbounto	white	1	LSP w (AsPb)	0.0670936	0.00537041	0.00185053	0.383678	0.00174846	0.00477488	0.0383574	0.0321886	0.000128825	0.000337999	0.00155416	0.000209436	0.0889043	1.41201e-05	0.000308269	0.373046	6.94673	32.3963	10.5017	3.7346	2.81066	5.89896	167.308	11.7847	0.526972	67336.4	66.5376	63.9354	0.588489	4.53057	0.236379	1.25142	10.8888	0.136859	0.235222	11.1217	257.514	0.320311	34.3392	0.724484	1.38426	0.144295	0.547825	0.086973	0.0128622
TO-29-11-1w	Toumbounto	white	1	LSP w (AsPb)	0.0324464	0.00357896	0.00176039	0.432865	0.00122674	0.00334101	0.065317	0.0279793	0.000108825	6.127e-05	0.00173149	3.31281e-05	0.0758924	1.15239e-06	5.32166e-05	0.352972	8.77591	32.9554	2.79405	3.71101	0.601201	2.66742	26.4644	21.898	0.476609	57481.2	11.5173	220.462	0.424552	4.66484	0.223918	0.157712	0.924341	0.22172	0.0876119	0.90768	44.4546	0.0630564	121.494	0.622942	1.14022	0.102579	0.408056	NA	0.0300541
TO-29-115-1w	Toumbounto	white	1	LSP w (AsPb)	0.0589492	0.00709493	0.00635203	0.474898	0.00423761	0.00560017	0.0517324	0.0329513	0.000364206	0.000118533	0.00333453	5.16723e-05	0.057745	3.48452e-06	5.42148e-05	0.295838	12.6833	49.457	7.40814	9.86938	1.06704	4.68854	41.2784	30.827	0.950198	43736.3	10.6758	284.635	1.07863	8.66813	0.895789	0.335849	2.01223	0.156876	0.0790205	2.74458	45.2885	0.0606656	31.0727	1.82969	3.39599	0.362225	1.29174	0.294098	0.0204371
TO-29-115-2w	Toumbounto	white	1	LSP w (AsPb)	0.0699545	0.00535149	0.00461822	0.452189	0.00117422	0.00718377	0.0351258	0.0342637	0.000239241	0.000176915	0.00317319	9.36271e-05	0.0623765	3.54271e-06	0.000254075	0.323134	10.0543	41.9692	5.11183	19.3344	1.24743	4.57928	74.794	33.8797	0.664664	47244.2	9.39907	294.372	0.8854	8.18276	0.549089	0.31855	26.7658	0.107866	0.106214	2.79042	212.242	0.108432	29.3355	1.40783	2.54331	0.255243	1.00514	0.205301	0.0030363
TO-29-115-3w	Toumbounto	white	1	LSP w (AsPb)	0.0588731	0.00286734	0.00288538	0.382224	0.00129452	0.0031291	0.0298161	0.0192954	0.000166033	0.000176951	0.00172616	0.000275111	0.0985193	6.75837e-06	0.000481993	0.397828	9.4603	31.5984	3.66546	2.87539	1.30479	4.27757	219.772	21.611	0.473118	74618.9	23.5084	156.622	0.656857	6.25352	0.363963	0.847621	5.1837	0.405064	0.138629	5.32323	402.634	0.165169	27.086	0.945974	1.72498	0.176279	0.659541	0.190394	0.0147606
TO-29-120w	Toumbounto	white	1	LSP w (AsPb)	0.0275898	0.00314446	0.00199943	0.458926	0.00161843	0.00251547	0.0731079	0.0292113	0.000140839	0.000192325	0.0018181	0.000105608	0.0634082	5.42931e-06	0.00123594	0.334364	10.273	28.7323	2.58149	6.60371	0.617387	2.20519	84.3651	20.7804	0.405553	48025.6	19.8874	311.903	0.542653	5.3544	0.34133	0.426428	0.753714	0.162772	0.0824438	4.2764	1032.45	0.0442069	44.7831	0.801264	1.50885	0.168511	0.62754	0.139223	0.0346243
TO-29-124w	Toumbounto	white	1	LSP w (AsPb)	0.0659782	0.00663472	0.00552297	0.470588	0.00184705	0.00611449	0.0414061	0.0414291	0.000284583	0.00091841	0.00379397	0.000215619	0.060769	5.52997e-05	0.000404052	0.293239	11.9077	46.3183	8.4004	24.151	4.79407	6.64968	172.247	23.3987	0.886058	46026.6	9.29237	341.587	1.02524	10.566	0.627009	0.400963	0.830856	0.237231	0.0500381	43.5568	337.526	0.122431	59.6565	1.46272	2.73219	0.266545	1.12337	0.280381	0.0641538
TO-29-127w	Toumbounto	white	1	LSP w (AsPb)	0.0320397	0.00348485	0.00194896	0.456805	0.00290394	0.00314643	0.0694258	0.0283611	0.000114645	7.95924e-05	0.00168414	3.30569e-05	0.0662387	1.29102e-06	0.000123961	0.332973	8.23823	34.9339	3.58731	3.80429	0.378415	1.64584	26.4075	21.7322	0.394798	50169.5	17.2179	332.58	0.469754	5.01457	0.2732	0.174493	0.878109	0.267063	0.0995335	1.01688	103.551	0.0416022	31.801	0.66151	1.22619	0.127742	0.534953	0.0679338	0.0154826
TO-29-135-2w	Toumbounto	white	1	LSP w (AsPb)	0.0679032	0.00537569	0.00549385	0.452868	0.00145166	0.00692898	0.0312872	0.0331132	0.000245144	0.000189744	0.0030084	9.55401e-05	0.0582365	4.54689e-06	0.000340802	0.332758	9.62433	44.2082	4.95172	7.33227	1.27993	5.16977	76.3222	42.867	0.83209	44108.5	8.55277	302.768	0.897846	8.67274	0.537342	0.219197	28.0142	0.172212	0.0976809	3.58136	284.69	0.121118	29.2785	1.39791	2.64777	0.267128	1.06829	0.20259	0.0257799
TO-29-13w	Toumbounto	white	1	LSP w (AsPb)	0.0238687	0.00276943	0.00163688	0.448512	0.00215369	0.00273674	0.0703417	0.0266766	0.000114231	0.000173466	0.0016868	1.56937e-05	0.0694392	1.07721e-06	0.000105152	0.349199	7.25967	26.7869	1.9318	2.98713	0.503493	1.78817	12.5369	19.7199	0.330507	52593.5	18.085	310.181	0.412908	4.49716	0.281982	0.219319	0.916524	0.165906	0.102389	0.848462	87.8388	0.0548186	27.5731	0.629183	1.17416	0.12168	0.473887	0.086019	0.0245088
TO-29-144-1w	Toumbounto	white	1	LSP w (AsPb)	0.0494989	0.00646393	0.00560218	0.448034	0.00403929	0.00542011	0.0550221	0.0300433	0.00031775	0.000100632	0.00324747	3.43077e-05	0.0673938	2.44323e-06	7.0049e-05	0.324091	9.13331	47.6711	6.3357	9.92168	1.07444	4.36277	27.4067	30.4988	0.947847	51044.3	8.83769	248.322	0.948565	8.04421	0.750513	0.364265	2.16217	0.167358	0.0869404	1.92441	58.5155	0.104016	28.261	1.67666	3.0281	0.293402	1.3262	0.238255	0.0595511
TO-29-147-1w	Toumbounto	white	1	LSP w (AsPb)	0.0303632	0.00296488	0.00223899	0.451372	0.00168819	0.00278195	0.0712735	0.0257184	0.000148408	7.21239e-05	0.00190535	3.10309e-05	0.066711	1.05174e-06	6.99329e-05	0.342202	8.84253	29.368	3.08076	10.6078	0.490825	2.0354	24.789	17.0752	0.463468	50527.1	15.124	198.729	0.532168	5.77195	0.360788	0.276033	1.57535	0.211061	0.0819567	0.8284	58.4186	0.0589273	25.5429	0.802269	1.47996	0.159591	0.564679	0.1366	0.0369672
TO-29-148A-5w	Toumbounto	white	1	LSP w (AsPb)	0.0275038	0.00367351	0.00186097	0.457243	0.00188579	0.0028435	0.0693602	0.0251174	0.00010701	6.68845e-05	0.00134537	4.30384e-05	0.0656852	3.03342e-06	0.000116284	0.342732	6.33382	34.6047	1.87649	4.9484	0.353443	2.01301	34.3812	20.611	0.358852	49750.2	9.70985	170.568	0.436423	4.47604	0.237354	0.121335	0.617123	0.35445	0.102176	2.38927	97.1379	0.0310487	18.8502	0.614874	1.15358	0.131883	0.51728	0.0976762	0.00264251
TO-29-148A-6w	Toumbounto	white	1	LSP w (AsPb)	0.0554851	0.00362247	0.00569588	0.450342	0.00170773	0.00309092	0.0403233	0.0230302	0.000298605	0.000152123	0.00299322	0.000118481	0.0580575	4.98302e-06	0.00155655	0.353073	10.3351	30.7338	5.61492	6.35918	1.11175	4.88443	94.6484	39.0309	0.891702	43973	9.15105	138.057	0.996505	9.32097	0.653538	0.634643	1.85203	0.51892	0.0828562	3.92487	1300.27	0.146646	33.6377	1.62324	2.98588	0.304496	1.13276	0.211777	0.0223849
TO-29-152w	Toumbounto	white	1	LSP w (AsPb)	0.0308739	0.00308613	0.00215684	0.454555	0.00226925	0.00319038	0.0689963	0.027334	0.000146056	7.59135e-05	0.00179071	3.48525e-05	0.0690639	1.19982e-06	7.68602e-05	0.335872	8.7686	32.0483	2.48625	4.33256	0.466234	2.16625	27.8419	18.7717	0.408935	52309.2	14.9713	211.493	0.522806	5.87248	0.347488	0.304037	1.5722	0.197764	0.0818639	0.945038	64.2053	0.0372168	25.0218	0.761515	1.48638	0.151144	0.641706	0.133651	0.0317606
TO-29-155w	Toumbounto	white	1	LSP w (AsPb)	0.0336731	0.00340968	0.00239507	0.473394	0.00211718	0.00292169	0.0704513	0.0294703	0.000162585	8.01875e-05	0.00195634	2.35198e-05	0.0592553	1.6079e-06	7.68059e-05	0.320075	9.36779	33.8021	2.60182	6.967	0.462942	2.07621	18.7888	20.3616	0.434427	44880.2	17.5261	227.263	0.573924	6.46968	0.377755	0.241433	1.48215	0.256335	0.0720413	1.26646	64.16	0.0284741	27.3729	0.842305	1.58983	0.165809	0.650135	0.158292	0.0329218
TO-29-165w	Toumbounto	white	1	LSP w (AsPb)	0.0303791	0.00334145	0.00192948	0.448834	0.00231724	0.00256543	0.0698725	0.0271264	0.00013051	0.000100621	0.00190485	5.35239e-05	0.0669675	2.31574e-06	0.00015597	0.34369	9.80215	32.2888	2.13257	5.72227	1.18072	2.56037	42.7576	22.6081	0.378213	50721.4	19.0546	289.811	0.497581	5.29551	0.299264	0.33151	1.25002	0.322124	0.0792828	1.82399	130.29	0.0526461	30.1927	0.728199	1.33847	0.137383	0.589758	0.0926168	0.0272926
TO-29-172EXTw	Toumbounto	white	1	LSP w (AsPb)	0.0313867	0.00346438	0.00207372	0.456998	0.00211473	0.00248211	0.0722695	0.0273352	0.000130118	0.000103779	0.00197248	6.1773e-05	0.0661135	2.20881e-06	0.00014728	0.332695	11.553	31.7942	3.78004	13.9845	1.2939	2.70776	49.3473	22.1077	0.357052	50074.6	20.1394	290.421	0.523634	5.19439	0.288776	0.303817	1.2453	0.191132	0.0753375	1.73977	123.03	0.0563395	32.4094	0.729491	1.28626	0.136031	0.50906	0.117043	0.0268031
TO-29-172INTw	Toumbounto	white	1	LSP w (AsPb)	0.0308673	0.00343689	0.00198896	0.463929	0.00209595	0.00246541	0.0740179	0.0267771	0.000127655	0.000103982	0.00197648	5.36171e-05	0.0644579	2.0979e-06	0.000146742	0.326899	9.93754	31.8355	2.52374	12.5801	1.19205	2.83763	42.832	21.9787	0.437502	48820.6	19.7244	282.496	0.494274	5.07301	0.306649	0.43364	1.19463	0.358903	0.0872603	1.65241	122.582	0.062934	29.7302	0.702511	1.30407	0.13395	0.563637	0.101415	0.0104537
TO-29-176w	Toumbounto	white	1	LSP w (AsPb)	0.0930585	0.00561666	0.00370778	0.490762	0.00130998	0.00813944	0.030466	0.0354996	0.000210269	0.000150897	0.0022473	0.000107366	0.0558702	4.15185e-06	0.00110079	0.271022	13.3822	44.8697	3.90032	4.54083	1.90993	4.08541	85.7692	25.9263	0.626025	42316.3	7.57471	346.276	0.803662	8.09248	0.452899	0.106577	26.5701	0.127683	0.0816378	3.2702	919.549	0.133865	28.6164	1.10286	2.17935	0.230573	0.821688	0.130315	0.0139409
TO-29-187w	Toumbounto	white	1	LSP w (AsPb)	0.0313986	0.00353052	0.00186466	0.45486	0.00320635	0.00263551	0.0718566	0.0290202	0.000126669	9.3282e-05	0.00192924	4.51789e-05	0.0634556	1.96855e-06	0.000139192	0.335202	9.0801	34.0049	2.11945	4.56843	0.405072	1.85179	36.0911	25.5054	0.410913	48061.5	17.3283	329.339	0.469277	5.22971	0.313726	0.299734	0.854913	0.318434	0.0829327	1.55052	116.274	0.061647	30.9529	0.675253	1.27987	0.141919	0.534395	0.138344	0.035076
TO-29-190w	Toumbounto	white	1	LSP w (AsPb)	0.0604367	0.00401696	0.00225497	0.427549	0.00110504	0.00758481	0.028084	0.0264106	0.000148949	8.64565e-05	0.00179081	8.24658e-05	0.0580037	3.38555e-06	0.000230368	0.381642	9.26137	34.5047	8.45646	1.53655	1.56745	3.21641	65.8778	16.8519	0.454363	43932.2	7.58793	271.512	0.551033	5.91738	0.316714	0.154619	21.4342	0.172229	0.0759718	2.66662	192.438	0.0422282	21.3122	0.816827	1.565	0.162224	0.689412	0.0853935	0.0140138
TO-29-191-1w	Toumbounto	white	1	LSP w (AsPb)	0.0284876	0.00301519	0.00183485	0.423932	0.00269874	0.00254086	0.0725518	0.0269274	0.000115518	8.97362e-05	0.00166199	3.82616e-05	0.0710984	2.76157e-06	0.000191065	0.36418	9.29538	29.0904	1.94684	2.2035	0.519274	1.92434	30.5652	23.4291	0.442174	53850.2	20.3319	311.548	0.444598	4.86862	0.290405	0.635368	1.43663	0.32136	0.0915888	2.17515	159.607	0.0460907	30.7089	0.710759	1.32401	0.141964	0.536572	0.130999	0.00661251
TO-29-196w	Toumbounto	white	1	LSP w (AsPb)	0.0317504	0.00308992	0.00208533	0.459588	0.00177093	0.00292663	0.0699431	0.0271114	0.000145356	7.60371e-05	0.00179881	3.49085e-05	0.0620312	1.22966e-06	7.45293e-05	0.337089	9.94673	32.3066	2.57086	7.48969	0.376773	1.98901	27.8866	17.895	0.433885	46982.7	15.3433	209.516	0.528386	5.73722	0.367137	0.213154	1.68172	0.210991	0.0884476	0.968543	62.2582	0.0493384	25.2912	0.824246	1.53905	0.170042	0.60594	0.144959	0.0219737
TO-29-199w	Toumbounto	white	1	LSP w (AsPb)	0.0289915	0.00279249	0.00208486	0.457565	0.00192533	0.00275485	0.0686348	0.0258409	0.000139203	7.16278e-05	0.00200276	2.0511e-05	0.0628673	2.32555e-06	0.000105487	0.34371	8.61976	30.3946	8.81994	6.68944	0.401847	1.94578	16.3852	17.8841	0.365889	47615.9	17.1082	200.05	0.578526	5.66742	0.340014	0.182712	1.41042	0.190272	0.0901357	1.83172	88.1192	0.0402084	27.9512	0.767807	1.55088	0.179409	0.624753	0.169736	0.042536
TO-29-19w	Toumbounto	white	1	LSP w (AsPb)	0.0539407	0.00352691	0.00551127	0.449018	0.00169664	0.00307815	0.0403262	0.0223313	0.000285934	0.00015185	0.00291179	8.07381e-05	0.0590537	4.82263e-06	0.00154863	0.356104	7.64398	31.5801	5.25772	6.36472	1.11926	4.9092	64.4976	39.1866	0.815598	44727.5	9.038	134.785	0.962356	9.03848	0.660853	0.551661	1.69386	0.52816	0.103329	3.79854	1293.66	0.14858	32.0509	1.56861	2.83345	0.311036	1.17692	0.195635	0.0470407
TO-29-202w	Toumbounto	white	1	LSP w (AsPb)	0.0260478	0.0030341	0.0019214	0.447499	0.00191111	0.00252405	0.0688626	0.0259789	0.000128912	9.29229e-05	0.00183449	1.79867e-05	0.0685802	1.32542e-06	9.25645e-05	0.351024	6.86392	32.8696	2.23184	3.92522	0.629342	2.22689	14.3687	19.812	0.406526	51942.9	8.06259	188.032	0.508389	5.10936	0.301583	0.273879	0.59402	0.267665	0.0888413	1.04397	77.3239	0.0593832	20.7929	0.698616	1.32591	0.144228	0.523988	0.0681931	0.0401332
TO-29-203w	Toumbounto	white	1	LSP w (AsPb)	0.0321625	0.00316905	0.00186371	0.471652	0.00171557	0.00287475	0.0738131	0.025006	0.00012216	7.47601e-05	0.00155822	0.000156153	0.0642303	3.8039e-06	0.000345685	0.320806	7.04988	37.6185	4.33408	11.0895	0.393211	2.31744	124.743	19.4601	0.382997	48648.3	11.332	173.241	0.486818	4.83359	0.285507	0.193183	0.631827	0.341104	0.106055	2.99614	288.768	0.0534582	22.1591	0.686555	1.21624	0.136432	0.609	0.149552	0.0188351
TO-29-204w	Toumbounto	white	1	LSP w (AsPb)	0.0264216	0.00289882	0.00183808	0.432633	0.00236404	0.00251952	0.0695841	0.028489	0.00012073	0.000170788	0.00186651	2.02887e-05	0.0704683	1.32065e-06	7.96066e-05	0.359919	9.79892	26.2161	3.59079	1.73452	0.425601	1.77009	16.2077	19.9375	0.426701	53372.9	18.9381	330.278	0.479421	4.68089	0.300448	0.274087	0.898412	0.237098	0.077228	1.04021	66.4995	0.0433664	30.9759	0.727062	1.37843	0.137208	0.620954	0.0752969	0.0251434
TO-29-209w	Toumbounto	white	1	LSP w (AsPb)	0.030343	0.00372115	0.00180552	0.456336	0.00227845	0.002931	0.0717229	0.0273204	0.000124563	7.44545e-05	0.00148489	2.90409e-05	0.0668412	4.21509e-06	0.000186385	0.334341	7.30811	36.2262	2.09879	2.88552	0.408571	2.10714	23.1993	23.3894	0.358227	50625.8	12.3634	194.065	0.500307	5.35072	0.292863	0.145098	0.604658	0.319753	0.0973862	3.32001	155.697	0.0543784	20.626	0.702433	1.30897	0.134307	0.520747	0.112406	0.0264087
TO-29-210w	Toumbounto	white	1	LSP w (AsPb)	0.0292594	0.00279246	0.00200046	0.457171	0.00181494	0.00267382	0.0670933	0.0257862	0.000140973	7.12575e-05	0.00197756	2.02425e-05	0.0643766	2.04251e-06	0.000106463	0.344257	9.55223	30.5352	2.93467	4.36224	0.386155	1.78656	16.1707	17.6844	0.417619	48759	17.1481	197.173	0.513792	5.53274	0.3382	0.210055	1.58562	0.269995	0.0914917	1.60878	88.9343	0.03095	27.3146	0.75046	1.45357	0.136043	0.620566	0.152489	0.0286961
TO-29-213-1w	Toumbounto	white	1	LSP w (AsPb)	0.0355349	0.00500381	0.00399642	0.390814	0.00638608	0.00553399	0.0629517	0.0354694	0.000202672	0.000584529	0.00270289	5.32891e-05	0.0655905	1.91447e-05	0.000419934	0.384168	6.89126	37.0822	15.2781	5.85145	3.81649	6.52236	42.57	38.5973	0.711929	49678.5	35.21	164.266	0.79366	6.95701	0.403756	4.21588	1.14577	0.400003	0.0887841	15.0793	350.792	0.219958	63.8541	1.16918	2.19557	0.224206	0.895892	0.221825	0.0332793
TO-29-213-2w	Toumbounto	white	1	LSP w (AsPb)	0.0622328	0.00409191	0.00253191	0.425768	0.00125905	0.00786346	0.0268013	0.0266303	0.000152478	8.69113e-05	0.001689	6.99027e-05	0.0621143	3.5729e-06	0.000218202	0.377912	10.461	34.8161	3.07249	3.89379	1.54426	3.30627	55.8418	16.433	0.462703	47045.6	7.48252	280.944	0.584236	6.10119	0.321058	0.163882	15.8191	0.106598	0.089039	2.81419	182.275	0.0599067	21.9908	0.827271	1.59556	0.16047	0.637175	0.150113	0.0271279
TO-29-213-3w	Toumbounto	white	1	LSP w (AsPb)	0.0360309	0.00517936	0.00402251	0.396962	0.00392833	0.00564343	0.0638874	0.036022	0.000199408	0.000593204	0.00251439	5.44314e-05	0.0623254	1.69765e-05	0.000431112	0.381573	7.27972	37.1162	11.2191	5.30865	3.94983	6.73599	43.4825	39.9304	0.677249	47205.5	35.4419	175.093	0.814352	7.18566	0.426996	3.59528	1.10091	0.478362	0.0939299	13.3715	360.131	0.230219	99.92	1.1493	2.11491	0.220042	0.848904	0.226718	0.0415461
TO-29-216w	Toumbounto	white	1	LSP w (AsPb)	0.0312775	0.00305546	0.00224108	0.464007	0.00206059	0.00310073	0.0670707	0.0270962	0.000148901	7.64925e-05	0.00188757	1.83396e-05	0.0645723	3.91243e-06	0.000122611	0.332774	11.0412	33.1218	2.37826	3.89149	0.402976	1.98293	14.6506	18.69	0.423843	48907.3	17.6546	212.813	0.557865	5.94438	0.362565	0.185538	1.46957	0.356931	0.0875411	3.08162	102.424	0.0382133	25.9938	0.794161	1.55739	0.155781	0.64269	0.141023	0.0282156
TO-29-217w	Toumbounto	white	1	LSP w (AsPb)	0.0293927	0.00329533	0.00210422	0.450821	0.00248371	0.00254935	0.0680899	0.0264306	0.000127082	0.00010199	0.00189725	7.0553e-05	0.0683376	2.24729e-06	0.00015681	0.34356	10.2526	31.3365	2.60545	1.51378	1.11182	2.52722	56.3612	22.3124	0.376323	51759.1	19.5245	291.237	0.498689	5.07177	0.302142	0.352341	1.28511	0.303744	0.0872264	1.77008	130.992	0.027251	29.5525	0.733081	1.33697	0.15437	0.570929	0.129565	NA
TO-29-222w	Toumbounto	white	1	LSP w (AsPb)	0.0734869	0.00555974	0.00480008	0.460357	0.00129055	0.00708061	0.0344512	0.0346711	0.000250207	0.00019158	0.00323086	9.51995e-05	0.0613067	4.41465e-06	0.000291559	0.312233	10.4333	42.7444	5.27442	18.1427	1.28449	5.24232	76.0501	42.1262	0.838443	46433.9	9.31409	292.349	0.954265	8.55594	0.561085	0.321002	26.2396	0.164369	0.0868416	3.4772	243.555	0.13539	29.4079	1.57058	2.61694	0.310033	1.12759	0.27459	0.0340703
TO-29-223EXTw	Toumbounto	white	1	LSP w (AsPb)	0.030861	0.00438113	0.00344951	0.347588	0.00780564	0.00640399	0.0540996	0.0360578	0.000201184	0.000498029	0.00244221	5.06642e-05	0.0800209	2.00068e-05	0.000483144	0.424976	5.94869	40.8288	25.8134	4.50362	3.50428	5.7821	40.4731	42.971	0.762729	60608.1	31.0937	189.075	0.962102	6.67244	0.644157	4.91154	1.17256	0.620871	0.0889326	15.7584	403.596	0.210304	94.1601	1.31448	2.53171	0.26628	0.87544	0.307685	0.0303148
TO-29-223INTw	Toumbounto	white	1	LSP w (AsPb)	0.0305072	0.00434739	0.00326217	0.337802	0.0108442	0.0066226	0.0542329	0.0368493	0.000216328	0.000495995	0.00256658	4.8595e-05	0.0779804	2.08047e-05	0.000468696	0.433068	5.79471	39.555	26.2899	4.446	3.48833	5.67473	38.8201	42.505	0.724409	59062.6	31.5227	183.23	1.02757	6.43437	0.416706	5.22111	1.11152	0.506319	0.100704	16.3868	391.526	0.182193	102.508	1.37165	2.93382	0.314969	1.01011	0.233275	0.0302674
TO-29-23EXTw	Toumbounto	white	1	LSP w (AsPb)	0.0504082	0.00415844	0.0059499	0.419077	0.00126494	0.00742242	0.0306459	0.0260725	0.000271566	0.000139514	0.00282076	7.97616e-05	0.0624117	4.17909e-06	0.000171618	0.388546	10.3697	35.1484	6.19299	5.31564	0.899319	7.09144	63.7175	19.4665	0.864283	47270.8	9.27593	238.831	0.894408	9.02215	0.581489	0.194385	19.029	0.160645	0.0974931	3.29166	143.361	0.103031	24.5971	1.50202	3.0063	0.280319	1.06273	0.237538	0.0449312
TO-29-23INTw	Toumbounto	white	1	LSP w (AsPb)	0.0837885	0.00603103	0.00685945	0.474042	0.00187781	0.00699417	0.0294912	0.0360139	0.000309005	0.000292917	0.00306862	0.00011747	0.063936	1.58979e-05	0.000541637	0.285819	12.4047	49.3376	6.61402	6.15957	1.41783	7.32805	93.8411	72.9506	0.975507	48425.3	8.5391	335.62	1.10452	11.2819	0.677578	0.209	13.9636	0.119978	0.104559	12.522	452.458	0.131211	35.2379	1.73665	3.42519	0.320026	1.27655	0.269558	0.0440885
TO-29-26w	Toumbounto	white	1	LSP w (AsPb)	0.0531158	0.00281207	0.00283427	0.391452	0.00207458	0.0030104	0.0231151	0.0219193	0.000143602	6.60337e-05	0.00174873	7.37767e-05	0.0650652	5.73264e-06	0.000112218	0.432056	6.26717	31.9244	2.74824	1.21999	0.917585	3.04386	58.9365	16.7667	0.441801	49280.6	11.1818	161.973	0.501555	5.00342	0.344154	0.355795	1.90382	0.550212	0.0984071	4.51531	93.7416	0.0455649	19.4237	0.781783	1.5049	0.161235	0.645144	0.13203	0.0234008
TO-29-27EXTw	Toumbounto	white	1	LSP w (AsPb)	0.0364069	0.00423453	0.00299103	0.441181	0.00108728	0.00431009	0.0697767	0.0351012	0.000171066	0.000148887	0.00190615	8.20771e-05	0.0649714	0.00040123	0.000508649	0.336124	8.70719	34.2062	3.82215	3.13415	1.58948	5.26586	65.5672	30.1675	0.558493	49209.6	17.9615	287.714	0.675303	5.72059	0.371327	0.508321	2.76869	0.44855	0.0570248	316.029	424.901	0.142343	22.02	0.983626	1.73564	0.179748	0.73135	0.167807	0.0349851
TO-29-27INTw	Toumbounto	white	1	LSP w (AsPb)	0.0401432	0.00448703	0.00384259	0.431982	0.00104676	0.00734428	0.0712152	0.0341261	0.000204594	7.21026e-05	0.00190006	4.89397e-05	0.0564096	9.58573e-05	0.000242373	0.34611	8.56553	38.0964	3.81985	7.21974	1.23658	4.2883	39.0955	28.0186	0.60081	42724.8	10.4051	396.357	0.73996	6.37258	0.453665	0.218584	1.72599	0.468308	0.0688802	75.502	202.467	0.119689	20.7715	1.0926	1.96962	0.206864	0.788668	0.151862	0.0260093
TO-29-28-2w	Toumbounto	white	1	LSP w (AsPb)	0.0445832	0.00429989	0.00274496	0.428879	0.000823568	0.00993509	0.0441944	0.0281309	0.000186539	0.000557949	0.00179844	1.98221e-05	0.0577368	4.88333e-05	0.000319789	0.375074	8.19367	32.4526	3.11972	2.00177	1.72127	4.03683	15.8349	194.002	0.490698	43730	16.543	172.178	0.733769	8.67111	0.366117	0.443307	0.587596	1.05043	0.0965916	38.4635	267.136	0.089441	34.8263	0.961422	1.80799	0.185283	0.817003	0.144406	0.0357242
TO-29-29w	Toumbounto	white	1	LSP w (AsPb)	0.0687902	0.00400893	0.00191966	0.453089	0.000808725	0.0112595	0.022311	0.0302492	0.000113119	0.00023547	0.0011101	0.000327931	0.0644338	3.93595e-06	0.000119064	0.340731	8.25202	35.5946	4.80911	1.43002	0.811824	2.84705	261.968	19.79	0.594506	48802.4	27.8475	196.687	0.544799	3.76909	0.236871	0.620881	0.66041	0.435239	0.0876068	3.10015	99.4607	0.176207	34.3634	0.791601	1.28912	0.169984	0.724468	0.122827	0.0222298
TO-29-31w	Toumbounto	white	1	LSP w (AsPb)	0.068143	0.00577205	0.00255124	0.461764	0.00196276	0.00901857	0.0282009	0.0412719	0.000170099	0.000525755	0.00217686	0.000102757	0.0659527	1.81666e-05	0.00738005	0.304295	10.4193	51.6271	3.40533	2.69768	1.62109	4.22609	82.0877	43.3988	0.601012	49952.8	22.5046	276.792	0.76142	6.80965	0.427306	0.643707	3.22424	0.111268	0.102639	14.3089	6164.94	0.0616317	50.0236	1.06065	1.97007	0.209414	0.946581	0.244633	NA
TO-29-32w	Toumbounto	white	1	LSP w (AsPb)	0.0418045	0.00409215	0.0031869	0.446772	0.00126887	0.00374467	0.0462154	0.0276423	0.000187882	0.000287464	0.00172498	2.77134e-05	0.0684926	3.86803e-06	0.000109497	0.353888	7.81023	40.5755	3.36775	3.03942	0.641234	3.38002	22.1389	23.2417	0.516372	51876.6	17.3845	244.33	0.647969	7.46138	0.379031	0.2336	0.588908	0.335124	0.0802435	3.04665	91.4682	0.0528779	25.9917	0.920834	1.83061	0.187864	0.777415	0.162615	NA
TO-29-33w	Toumbounto	white	1	LSP w (AsPb)	0.0675628	0.00474092	0.00465529	0.418136	0.00331682	0.00873684	0.0253405	0.0362348	0.000255645	0.000128171	0.00283469	3.68646e-05	0.0914793	1.33472e-05	0.000156844	0.335573	10.3705	62.8271	22.5724	5.42655	3.10778	6.13788	29.4493	26.0353	0.963915	69286.7	6.53801	325.718	0.9129	9.31433	0.530462	0.445551	0.477748	0.233084	0.131221	10.5129	131.02	0.0314227	49.2713	1.53851	3.10417	0.329734	1.19619	0.400627	0.0213553
TO-29-34w	Toumbounto	white	1	LSP w (AsPb)	0.0316716	0.00302443	0.00208637	0.475638	0.00168873	0.00275928	0.0696023	0.0270354	0.000149026	7.60664e-05	0.00186055	1.71268e-05	0.0585486	3.71218e-06	0.000115625	0.325239	11.0156	32.7721	3.24334	4.23695	0.475134	2.23592	13.6817	18.9537	0.412791	44344.9	17.1189	208.946	0.523457	5.81463	0.327206	0.227263	1.49289	0.28512	0.0803771	2.9239	96.5878	0.0395021	27.6447	0.757914	1.54969	0.144547	0.620911	0.150008	0.027739
TO-29-36w	Toumbounto	white	1	LSP w (AsPb)	0.0296684	0.00284672	0.00203623	0.459135	0.00206776	0.00282321	0.0662858	0.0262872	0.000140769	7.36997e-05	0.00188105	1.80075e-05	0.0658731	2.06377e-06	0.000110647	0.340295	9.56009	31.4917	2.30935	NA	0.446745	2.01312	14.3853	18.8585	0.419228	49892.5	16.6162	201.588	0.502723	5.55029	0.322411	0.22765	1.60925	0.214696	0.0901254	1.62553	92.4292	0.0464072	25.017	0.775905	1.47519	0.145213	0.605523	0.0959783	0.0182259
TO-29-41EXTw	Toumbounto	white	1	LSP w (AsPb)	0.044474	0.00523185	0.00520182	0.434512	0.00424017	0.00822456	0.0599497	0.0360487	0.000352475	0.000111565	0.00289647	0.00021892	0.0787962	2.21222e-06	0.000313851	0.318797	12.0449	49.2703	5.65181	2.69674	0.949928	5.40506	174.884	38.9475	0.885504	59680.5	14.3528	239.322	1.04276	10.5082	0.83318	0.384754	10.1722	0.200078	0.112099	1.74246	262.176	0.0760933	29.603	1.68857	3.06389	0.326591	1.26099	0.200801	0.0556769
TO-29-41INTw	Toumbounto	white	1	LSP w (AsPb)	0.042348	0.00520634	0.00527147	0.430301	0.0039709	0.00703992	0.0680777	0.0367177	0.000330354	0.000115764	0.00323803	0.000187279	0.0769712	3.18998e-06	0.000296496	0.319253	9.99534	52.3452	5.76642	2.67476	1.14474	5.14021	149.608	43.1224	0.774725	58298.2	29.9705	252.21	0.995443	10.2325	0.767971	0.425152	7.30631	0.810597	0.116824	2.51259	247.678	0.128009	32.5291	1.62508	3.08334	0.289875	1.32988	0.214992	0.0600386
TO-29-43w	Toumbounto	white	1	LSP w (AsPb)	0.0452817	0.00440273	0.00281525	0.433311	0.000784557	0.0097873	0.0448112	0.0275369	0.000194732	0.000548732	0.00189138	1.95609e-05	0.0550749	4.72077e-05	0.000317041	0.372514	7.07424	32.7185	3.10841	1.75718	1.78106	3.92684	15.6262	202.198	0.538876	41713.9	16.7351	161.059	0.728012	8.98273	0.386988	0.461417	0.557719	1.05575	0.0760461	37.1831	264.841	0.0928607	34.162	0.909661	1.75312	0.189048	0.729369	0.14977	0.0335006
TO-29-46w	Toumbounto	white	1	LSP w (AsPb)	0.0783477	0.00468722	0.0031441	0.455955	0.00145221	0.00607308	0.0250055	0.0294118	0.000182887	0.00012895	0.00208949	0.000260505	0.0718111	4.16861e-06	0.000309358	0.32051	10.3546	41.3907	3.78115	4.71242	0.825508	2.98652	208.104	20.0076	0.621256	54390	6.92963	286.053	0.693464	7.47694	0.393279	0.125096	21.5259	0.165546	0.100212	3.28341	258.423	0.0826476	26.2515	1.12792	1.92655	0.217422	0.852089	0.145468	0.0203056
TO-29-47w	Toumbounto	white	1	LSP w (AsPb)	0.066846	0.0041311	0.00164064	0.44549	0.00114913	0.00968348	0.0237532	0.032047	0.00011607	0.000315528	0.00108818	6.74458e-05	0.0704075	4.62669e-06	0.0007618	0.342027	9.61441	35.6687	2.64281	0.732205	0.83624	2.71826	53.8791	20.8099	0.381835	53326.9	24.5805	191.497	0.491454	4.1359	0.259883	0.487055	1.28251	0.350423	0.0926595	3.64421	636.372	0.173299	26.013	0.689165	1.19058	0.131615	0.546331	0.108066	0.031792
TO-29-48w	Toumbounto	white	1	LSP w (AsPb)	0.0348865	0.00497704	0.00365923	0.399836	0.00326695	0.00495788	0.0636901	0.0340922	0.00018187	0.000593673	0.00245931	6.6531e-05	0.0601705	1.61484e-05	0.00040924	0.386248	8.84888	35.8131	6.31962	2.77098	4.20985	7.06658	53.1483	39.9098	0.616699	45573.4	35.6585	147.538	0.722079	6.80605	0.397121	3.74976	1.12882	0.394353	0.0939045	12.7193	341.86	0.228637	28.3498	1.05628	1.90783	0.211805	0.773752	0.197502	0.024577
TO-29-49w	Toumbounto	white	1	LSP w (AsPb)	0.0485765	0.00407842	0.00284309	0.404742	0.000458659	0.0106968	0.0509766	0.0290262	0.000211055	0.000126337	0.00164612	1.97939e-05	0.0549026	3.11989e-06	0.000323802	0.39088	6.54063	35.7028	3.46283	2.9462	0.562386	2.95067	15.8124	15.8233	0.500138	41583.5	28.7822	183.253	0.773667	10.8686	0.417124	0.428554	1.30261	1.00558	0.0752352	2.45738	270.489	0.154328	41.7608	0.989509	1.81216	0.196521	0.808043	0.173642	0.0344265
TO-29-50w	Toumbounto	white	1	LSP w (AsPb)	0.0539087	0.00357569	0.00576481	0.456794	0.00168192	0.00315652	0.0407019	0.0221106	0.000282302	0.00015605	0.00296601	8.06393e-05	0.0556	4.80015e-06	0.0015137	0.351285	7.25722	30.8227	5.23882	3.51088	1.14542	4.86002	64.4187	36.8217	0.892111	42111.6	9.05383	133.233	0.934466	9.08723	0.66017	0.657414	1.60206	0.467372	0.0791411	3.78084	1264.48	0.0973787	31.5863	1.53016	2.86803	0.304987	1.20052	0.247967	0.0505039
TO-29-52w	Toumbounto	white	1	LSP w (AsPb)	0.0529751	0.00357551	0.00569559	0.456072	0.00170123	0.00297628	0.0404747	0.0224498	0.000287621	0.0001533	0.00294958	8.01502e-05	0.0566665	4.97543e-06	0.00153788	0.351979	7.45652	30.74	5.561	3.39784	1.12522	4.91568	64.0279	38.4129	0.870942	42919.4	8.93358	133.976	0.946735	8.9697	0.634974	0.641871	1.64675	0.448112	0.0756629	3.91889	1284.67	0.0861983	32.0052	1.56365	2.88463	0.305742	1.22478	0.267416	0.0441651
TO-29-5-2w	Toumbounto	white	1	LSP w (AsPb)	0.0342985	0.00417176	0.00420772	0.454131	0.00162417	0.0035271	0.0641293	0.0273662	0.000208819	0.00016248	0.00201023	1.91083e-05	0.0609329	5.39179e-06	0.000193803	0.342378	7.95621	40.0656	4.16566	6.38834	0.786659	4.1769	15.2647	42.6483	0.741468	46150.8	27.4057	268.334	0.792806	8.91433	0.426929	0.264533	0.421062	0.423153	0.0966293	4.24684	161.894	0.0958519	34.0316	1.1083	2.186	0.226121	0.830648	0.189769	0.0475055
TO-29-53w	Toumbounto	white	1	LSP w (AsPb)	0.0313645	0.00305936	0.0021751	0.469961	0.00192227	0.00293954	0.0694414	0.0282057	0.000148387	7.79614e-05	0.00194042	1.70393e-05	0.0592669	2.27735e-06	0.000110014	0.328875	8.49941	32.6976	2.56027	5.00214	0.474833	2.04596	13.6119	18.6796	0.414941	44889	16.5195	218.502	0.538639	5.96571	0.362317	0.182992	1.56284	0.193521	0.0919677	1.79376	91.9006	0.0514402	32.108	0.786168	1.53932	0.154369	0.611887	0.117636	0.0227678
TO-29-55w	Toumbounto	white	1	LSP w (AsPb)	0.0927764	0.00511363	0.0034836	0.469495	0.00139383	0.00581196	0.0260492	0.0337577	0.000200226	0.000140282	0.00212851	0.000112028	0.0734469	4.29576e-06	0.00035513	0.285024	13.5557	43.0003	3.75705	5.98721	0.84852	3.21908	89.4936	21.8447	0.632906	55629	7.06992	335.31	0.788457	7.99034	0.474082	0.17409	18.2229	0.137294	0.111561	3.38355	296.659	0.0909606	28.6306	1.16582	2.15408	0.229374	0.932691	0.196768	0.0471514
TO-29-56w	Toumbounto	white	1	LSP w (AsPb)	0.0165962	0.00375355	0.00441174	0.404352	0.00135494	0.00325728	0.0846659	0.0234494	0.00020927	0.00074575	0.00222234	3.87961e-05	0.0643069	6.98313e-05	9.73366e-05	0.389949	6.27357	60.3605	5.67116	3.58913	2.72361	6.28356	30.9923	25.1487	0.695569	48706.2	70.5674	93.1803	0.784546	6.03534	0.404888	0.950542	1.42842	0.527539	0.089939	55.0026	81.3104	0.228942	36.5262	1.20366	2.18655	0.229602	0.891251	0.20244	0.034411
TO-29-57w	Toumbounto	white	1	LSP w (AsPb)	0.0335638	0.00353002	0.00163515	0.454607	0.00276764	0.00324057	0.0702173	0.029357	0.000120664	8.00201e-05	0.00164721	3.60928e-05	0.0670239	1.32039e-06	0.000123758	0.331396	8.92534	35.285	2.29187	3.70954	0.387288	1.73822	28.8327	21.3412	0.338785	50764.2	17.4541	338.472	0.454446	5.33318	0.319565	0.171205	0.911607	0.20876	0.105589	1.04001	103.382	0.0224772	32.5076	0.707562	1.26971	0.148835	0.526632	0.11567	0.0157709
TO-29-58w	Toumbounto	white	1	LSP w (AsPb)	0.068791	0.00417195	0.00468074	0.438984	0.00142782	0.00444136	0.0240788	0.0247517	0.000249	0.00066183	0.00320567	0.000412822	0.0622241	3.84162e-05	0.00130775	0.360056	8.21392	37.8972	4.55173	3.44266	7.86556	10.5718	329.783	24.5443	0.732752	47128.8	13.3223	155.697	0.874229	10.0905	0.461415	0.536565	14.9185	0.26655	0.0879743	30.2585	1092.43	0.0797285	50.7737	1.20868	2.20481	0.237459	0.885884	0.240409	0.0226562
TO-29-59-1w	Toumbounto	white	1	LSP w (AsPb)	0.0394932	0.00555227	0.00408242	0.422714	0.00284867	0.00543504	0.0679481	0.0381163	0.000201116	0.000612664	0.00237806	5.45757e-05	0.0514446	1.557e-05	0.000439495	0.358083	7.96244	39.8299	6.53599	9.79397	3.9774	6.60524	43.5978	40.0945	0.702715	38964.3	36.3825	181.78	0.810542	7.53297	0.435863	3.39222	1.02545	0.504242	0.0735369	12.2637	367.133	0.204901	35.801	1.24011	2.12445	0.217254	0.854724	0.139315	0.0509481
TO-29-59-2w	Toumbounto	white	1	LSP w (AsPb)	0.0395105	0.00482355	0.00543122	0.433577	0.00197648	0.00703662	0.049972	0.0346314	0.000290211	0.000215274	0.00286581	2.07171e-05	0.0598675	1.10846e-05	0.000257609	0.358957	11.287	37.6054	6.74644	7.09363	1.6282	6.78278	16.5499	23.5956	0.89447	45343.9	35.0147	184.831	0.955049	9.53412	0.684811	0.690664	0.662885	0.346568	0.0820114	8.73075	215.194	0.214757	33.5779	1.52178	2.85243	0.282719	1.2169	0.215718	0.0394848
TO-29-59-3w	Toumbounto	white	1	LSP w (AsPb)	0.0520365	0.00337822	0.00563049	0.447152	0.00161261	0.00293538	0.0405772	0.0212696	0.000286559	0.000144306	0.00293795	7.91401e-05	0.0576646	4.82393e-06	0.00151164	0.362351	5.40721	31.1719	5.43071	6.28545	1.16032	4.75628	63.2211	38.223	0.920426	43675.4	8.95972	129.357	0.926667	9.01824	0.640474	0.569315	1.76973	0.366325	0.0853447	3.79956	1262.75	0.144092	30.7359	1.52829	2.85916	0.307154	1.14357	0.203185	0.0521526
TO-29-61w	Toumbounto	white	1	LSP w (AsPb)	0.0285805	0.00325492	0.00203843	0.460133	0.00215221	0.00282747	0.0714498	0.0271673	0.000129899	7.53867e-05	0.00168021	1.01151e-05	0.0704634	1.04753e-06	4.16593e-05	0.329548	6.19654	34.4213	2.42814	0.881864	0.411137	2.17126	8.08043	20.5093	0.371632	53369.2	9.50598	198.713	0.507953	5.23151	0.308975	0.381274	0.535518	0.330818	0.0979848	0.825085	34.8002	0.0118382	21.7065	0.775128	1.38588	0.152446	0.518317	0.173309	NA
TO-29-63w	Toumbounto	white	1	LSP w (AsPb)	0.0587863	0.00573136	0.00446299	0.446128	0.00190373	0.00626514	0.0366784	0.0368393	0.000250755	0.000781895	0.00330044	0.000208738	0.0626048	5.20706e-05	0.000410896	0.334878	10.1263	46.3049	4.50832	6.684	4.01184	6.15197	166.75	23.8897	0.856616	47417.1	8.06515	320.357	1.04617	9.77111	0.516112	0.387003	0.897496	0.332501	0.0886149	41.0134	343.243	0.117778	41.9564	1.39033	2.52067	0.28548	1.11241	0.191952	0.0526727
TO-29-69w	Toumbounto	white	1	LSP w (AsPb)	0.0680386	0.00552838	0.00286545	0.460682	0.00167877	0.00836032	0.0271745	0.0388367	0.000187949	0.000494741	0.0021497	0.000117374	0.0659216	1.74375e-05	0.0045945	0.312696	9.48392	42.3231	3.53376	4.62959	1.62425	3.79773	93.7638	46.531	0.587982	49929.2	22.5364	255.52	0.770623	6.83472	0.392401	0.62882	1.83276	0.321689	0.0741831	13.7347	3838.03	0.141175	53.1802	1.07154	1.94681	0.215751	0.850748	0.145092	0.0387092
TO-29-70-1w	Toumbounto	white	1	LSP w (AsPb)	0.0287854	0.00280775	0.00237556	0.449151	0.00177478	0.00273632	0.0670171	0.0246109	0.000135364	6.9817e-05	0.00184696	3.26261e-05	0.0639559	1.09273e-06	7.14305e-05	0.354186	9.9907	30.5931	2.32424	3.0008	0.360842	2.10025	26.0633	17.3088	0.404872	48440.5	14.6846	191.75	0.47235	5.3364	0.31554	0.25392	1.71474	0.216591	0.0767513	0.860691	59.6696	NA	24.0945	0.754971	1.43898	0.162184	0.578987	0.170975	0.0350865
TO-29-70-2w	Toumbounto	white	1	LSP w (AsPb)	0.0296456	0.00298388	0.00234908	0.457202	0.00210312	0.00291308	0.0662677	0.0248851	0.000138209	7.38809e-05	0.0019333	3.70499e-05	0.0650669	1.1629e-06	7.26344e-05	0.343872	10.5193	30.6551	2.27446	1.84106	0.387968	1.92471	29.5973	17.0673	0.382144	49281.9	16.637	201.943	0.466129	5.39832	0.33119	0.282241	1.55964	0.210938	0.0951453	0.915956	60.6753	NA	24.3233	0.744779	1.45469	0.143763	0.602523	0.149005	0.018114
TO-29-71-1w	Toumbounto	white	1	LSP w (AsPb)	0.0410273	0.00413965	0.00440023	0.454303	0.00147963	0.00306106	0.0488722	0.0265501	0.000213903	6.3337e-05	0.00225312	1.69285e-05	0.0680392	1.56988e-06	0.000194289	0.344838	7.71137	36.2552	3.64277	2.76082	0.521458	2.47881	13.5233	21.9004	0.664819	51533.2	4.62999	272.092	0.7946	6.94269	0.484809	0.211433	1.98252	0.330606	0.0910599	1.23651	162.3	NA	17.4321	1.20689	2.2866	0.234251	0.985787	0.209737	0.0359727
TO-29-71-2w	Toumbounto	white	1	LSP w (AsPb)	0.0411099	0.00415792	0.00385555	0.45752	0.00139947	0.00307091	0.0499778	0.0265314	0.000196243	6.65311e-05	0.00214482	1.99712e-05	0.0658925	2.01251e-06	0.000183635	0.343349	9.34283	36.8023	3.47798	2.56142	0.44001	2.36783	15.954	20.3251	0.602478	49907.2	4.91261	251.337	0.729054	6.3451	0.445549	0.22755	1.52247	0.29295	0.0957622	1.58516	153.4	NA	17.1626	1.11097	2.08046	0.232744	0.889656	0.225487	0.0302063
TO-29-75w	Toumbounto	white	1	LSP w (AsPb)	0.0300228	0.00333012	0.00209004	0.455226	0.00277954	0.00258864	0.0704333	0.0260729	0.000119317	8.88192e-05	0.00169931	3.97301e-05	0.0634017	1.31554e-06	0.000131863	0.341366	10.1871	32.5731	1.93205	2.82447	0.461765	1.83279	31.7384	22.3465	0.358291	48020.6	17.4766	317.61	0.43485	4.74107	0.262129	0.340313	0.873088	0.2093	0.0897014	1.03619	110.152	NA	29.1335	0.633664	1.23201	0.130625	0.53492	0.16212	0.0108652
TO-29-80-1w	Toumbounto	white	1	LSP w (AsPb)	0.0402564	0.00567769	0.00529608	0.426147	0.0040885	0.00595988	0.0509363	0.023074	0.000283755	8.49401e-05	0.00277051	3.71445e-05	0.0750508	1.78973e-06	4.48614e-05	0.359771	5.33311	42.7174	5.56791	6.65504	0.812649	3.70661	29.6729	27.0601	0.906366	56843.7	7.68762	211.695	0.8608	6.54463	0.694079	0.286262	2.25198	0.289124	0.11552	1.40968	37.4751	0.0799933	22.1657	1.44546	2.6963	0.290612	1.19512	0.175353	0.0424949
TO-29-83w	Toumbounto	white	1	LSP w (AsPb)	0.0943198	0.00577262	0.00387418	0.48386	0.00148382	0.00626017	0.0280263	0.0368271	0.000219327	0.000155198	0.00227721	0.000112595	0.0614895	4.24763e-06	0.00120366	0.273302	12.3432	46.8641	4.16208	7.58123	1.80627	4.07763	89.9462	27.2271	0.652321	46572.3	7.0755	374.188	0.850745	8.66543	0.467078	0.137446	16.0475	0.231705	0.0852441	3.34564	1005.48	0.0668778	29.9016	1.2234	2.27958	0.227539	1.01178	0.158434	0.0309791
TO-29-84w	Toumbounto	white	1	LSP w (AsPb)	0.0313867	0.00310253	0.00222152	0.469872	0.00222488	0.00318702	0.067057	0.0275038	0.000149675	7.78174e-05	0.00179944	1.69799e-05	0.0646767	3.80107e-06	0.000122616	0.326076	9.75452	33.7282	2.41011	3.94175	0.435115	1.93933	13.5644	19.1743	0.418425	48986.4	16.7848	213.636	0.506885	6.05614	0.364573	0.176828	1.48957	0.347494	0.0864997	2.99391	102.428	0.0163778	26.0798	0.839668	1.57018	0.148917	0.688636	0.130652	0.0248986
TO-29-86EXTw	Toumbounto	white	1	LSP w (AsPb)	0.0494509	0.00314528	0.00303766	0.39025	0.000999652	0.00632574	0.0276841	0.0224469	0.000164286	7.84983e-05	0.00144674	0.000114555	0.0827041	1.35127e-06	0.00010449	0.411587	9.03119	30.7317	3.42674	3.37967	0.675493	3.31112	91.5123	19.3647	0.531297	62640.4	8.36985	207.788	0.637399	5.96899	0.361406	0.169098	0.737105	0.425847	0.117375	1.06433	87.2856	0.0602508	21.8893	0.957688	1.77389	0.18784	0.817537	0.160803	0.0380696
TO-29-86INTw	Toumbounto	white	1	LSP w (AsPb)	0.0881365	0.00597702	0.00558565	0.461142	0.00219795	0.00671543	0.0298163	0.0448293	0.000300862	0.000155643	0.00279745	6.93848e-05	0.0780904	1.0979e-05	0.000146936	0.27317	12.6195	53.9064	6.02665	6.08037	4.14331	7.42358	55.428	25.6896	0.901384	59146	8.16429	415.456	1.14633	10.9237	0.634181	0.245796	0.468809	0.226328	0.12733	8.64764	122.743	0.0890847	35.451	1.75858	3.191	0.341455	1.48121	0.228121	0.0491369
TO-29-90-1w	Toumbounto	white	1	LSP w (AsPb)	0.0825998	0.00709472	0.00538796	0.477462	0.00157668	0.00546225	0.0344347	0.0385978	0.000277526	0.00111498	0.00315822	0.000107848	0.0604967	8.9848e-05	0.00111707	0.280159	11.4325	43.2212	5.22632	8.07793	3.47726	6.5798	86.1543	142.673	0.958147	45820.4	10.7297	287.784	1.19652	10.1859	0.582675	0.354762	8.55109	0.46419	0.115086	70.7687	933.145	0.158794	63.5924	1.68982	2.99443	0.326076	1.34705	0.23188	0.0795999
TO-29-90-2w	Toumbounto	white	1	LSP w (AsPb)	0.0780852	0.00583854	0.00522155	0.457352	0.00181586	0.00704652	0.0303755	0.0374338	0.00027607	0.000212388	0.00309543	0.000103114	0.0649815	5.92772e-06	0.000492555	0.306903	10.3603	49.7375	5.99657	5.28485	1.44281	5.67799	82.3722	53.2971	0.890593	49217.2	8.58985	323.793	1.0261	9.99901	0.618218	0.307569	25.9808	0.155529	0.108227	4.66896	411.457	0.118077	32.5262	1.5688	3.03081	0.292897	1.24856	0.242319	0.0470736
TO-29-92-1w	Toumbounto	white	1	LSP w (AsPb)	0.0283795	0.00279174	0.00191404	0.459031	0.00185877	0.00295375	0.0669349	0.0248169	0.000136006	7.02615e-05	0.00182912	1.7865e-05	0.0650596	3.64479e-06	0.000119901	0.343567	8.64823	31.5042	2.35621	3.54918	0.422127	1.8031	14.2714	17.9776	0.401928	49276.4	16.5221	192.834	0.479338	5.42302	0.312171	0.243545	1.55162	0.318417	0.0954919	2.87082	100.16	0.0228629	70.4479	0.750565	1.4307	0.153034	0.625218	0.128053	0.00952001
TO-29-92-4w	Toumbounto	white	1	LSP w (AsPb)	0.0369205	0.00523817	0.00375272	0.416451	0.00258803	0.0048219	0.0675372	0.0354739	0.000189744	0.000619589	0.00252685	5.7929e-05	0.0536631	1.65881e-05	0.000401973	0.369224	6.91401	36.7087	6.33106	11.6605	4.34564	6.83406	46.2765	39.4225	0.623354	40644.6	37.2239	151.348	0.78643	6.99438	0.420791	3.52118	0.968329	0.321883	0.0862377	13.0656	335.789	0.214816	29.6817	1.05473	1.87635	0.219383	0.808434	0.175699	0.0329985
TO-29-92-5w	Toumbounto	white	1	LSP w (AsPb)	0.0790995	0.00550062	0.00353722	0.475576	0.0012811	0.00708651	0.0331183	0.034025	0.00020112	0.00013814	0.00235222	7.79353e-05	0.0567291	8.31293e-06	0.000202426	0.300347	10.6947	43.2345	3.75032	14.7271	0.824875	3.31385	62.2586	23.1273	0.645161	42966.8	8.69029	323.067	0.772842	8.00431	0.475589	0.228076	22.5307	0.145275	0.0814933	6.54767	169.097	0.0923159	27.2068	1.07557	2.09719	0.22446	0.839763	0.227213	0.0387223
TO-29-92-6w	Toumbounto	white	1	LSP w (AsPb)	0.0542533	0.0038244	0.00232816	0.414539	0.00117171	0.00785685	0.0264901	0.0249193	0.00013839	8.10456e-05	0.0015908	9.2798e-05	0.060675	3.23849e-06	0.000188798	0.401315	10.112	33.8291	2.67916	1.56883	1.41804	3.02867	74.1317	15.5551	0.464997	45955.4	7.68525	255.556	0.529975	5.58618	0.30716	0.17788	17.9833	0.201085	0.101977	2.5508	157.712	0.0478732	19.8294	0.783741	1.51461	0.154956	0.608496	0.0214937	0.0138935
TO-29-92-7w	Toumbounto	white	1	LSP w (AsPb)	0.0745223	0.00543312	0.00360007	0.464044	0.0014878	0.00662938	0.0317129	0.0350101	0.000208396	0.000135171	0.0022648	9.18982e-05	0.0576186	9.15605e-06	0.000227905	0.316273	11.0768	44.5028	3.85297	6.04875	0.835206	3.22352	73.4129	25.0373	0.638655	43640.6	8.0738	345.782	0.828958	8.40965	0.472916	0.202945	22.9937	0.254186	0.0729454	7.21176	190.381	0.0791787	29.1625	1.13443	2.20542	0.247461	0.929417	0.20684	0.0289672
TO-29-96w	Toumbounto	white	1	LSP w (AsPb)	0.0512978	0.00371724	0.00445789	0.480921	0.000828624	0.00838444	0.0535556	0.0222591	0.000248128	0.000616778	0.0030464	0.000123804	0.0491835	4.39874e-05	0.000440041	0.320519	5.76352	31.5081	5.55559	6.04578	3.51611	8.05474	98.9011	15.8283	0.768873	37251.8	32.7045	78.9278	0.859938	9.28902	0.5228	0.638792	4.43979	0.201344	0.0834755	34.6466	367.589	0.221473	22.3106	1.24953	2.3388	0.232761	0.900621	0.182155	0.0220452
TO-29-97w	Toumbounto	white	1	LSP w (AsPb)	0.0591973	0.00450158	0.00337183	0.435668	0.00114126	0.00619898	0.0377432	0.030169	0.000201312	0.00022247	0.00250649	0.00013034	0.0690679	1.63091e-05	0.000521945	0.348755	8.94465	38.3773	3.88041	10.8186	2.39025	4.4654	104.122	24.8753	0.548231	52312.3	9.05278	264.119	0.799367	7.40799	0.434951	0.395533	1.53804	0.276259	0.0814618	12.8458	436.008	0.133242	30.0866	1.16131	2.15443	0.223054	0.835778	0.157697	0.0186414
TO-29-99w	Toumbounto	white	1	LSP w (AsPb)	0.0718071	0.00346177	0.00297927	0.474905	0.000666296	0.00531019	0.0224029	0.0232154	0.000172429	0.000493742	0.00172797	5.30964e-05	0.0563362	0.000140276	0.000374288	0.335355	10.0619	33.4535	2.95193	2.72284	3.04061	5.30304	42.416	158.912	0.468433	42669.2	12.635	133.382	0.670171	7.85694	0.318928	0.473812	1.20903	0.841602	0.07077	110.488	312.663	0.02873	48.2339	0.884848	1.57117	0.166897	0.711368	0.209757	0.0169016
TO-29-9EXTw	Toumbounto	white	1	LSP w (AsPb)	0.0586829	0.00276421	0.00254764	0.411733	0.00236305	0.0026929	0.0136904	0.0224182	0.000126741	8.38172e-05	0.00144638	6.38898e-05	0.0628384	1.37853e-06	7.61615e-05	0.418054	7.15631	32.2128	2.50512	3.19804	0.479782	2.82013	51.0383	22.7858	0.405961	47594	2.94525	178.866	0.465981	4.65774	0.319865	0.205543	3.062	0.534341	0.0995631	1.0858	63.6217	0.0444208	19.6941	0.740971	1.37542	0.146052	0.549959	0.137188	NA
TO-29-9INTw	Toumbounto	white	1	LSP w (AsPb)	0.0581959	0.00320617	0.00269417	0.408206	0.00246727	0.00285251	0.0152502	0.0238013	0.000156463	8.38575e-05	0.00227027	7.45932e-05	0.065857	5.21102e-06	0.000132348	0.414283	7.93323	34.445	2.96233	4.21078	0.64246	3.15242	59.5888	28.2138	0.445016	49880.3	4.68361	174.513	0.565591	5.68549	0.402159	0.333211	3.40464	0.56294	0.112436	4.10446	110.557	0.0137478	22.9923	0.935137	1.74348	0.171254	0.744769	0.166307	0.00887385
TO-33-1w	Toumbounto	white	1	LSP w (AsPb)	0.0302854	0.00297512	0.00184044	0.460937	0.0021479	0.00313689	0.0661742	0.0242064	0.000111178	7.12711e-05	0.00148619	0.000247534	0.0682702	3.96676e-06	0.000393204	0.337222	7.10377	37.3265	1.98505	4.31182	0.502885	2.17588	197.742	19.8753	0.413128	51708.1	11.4185	167.049	0.438075	4.69461	0.243244	0.0989287	0.523387	0.347117	0.102051	3.12442	328.464	0.0512423	19.0191	0.690813	1.18006	0.130621	0.546887	0.0381247	0.0379456
TO-52-10w	Toumbounto	white	1	LSP w (AsPb)	0.0278496	0.00276359	0.00202247	0.444213	0.00188989	0.00260684	0.069869	0.0243247	0.000128976	6.77525e-05	0.00170199	4.453e-05	0.0707408	1.60328e-06	8.92362e-05	0.351259	9.00278	29.1311	2.24251	2.08522	0.361656	1.93443	35.5728	16.7282	0.366769	53579.3	16.6443	188.234	0.496489	5.11908	0.317143	0.234159	1.59097	0.200052	0.0848365	1.26283	74.5437	0.0109515	22.0538	0.733477	1.35679	0.147729	0.54113	0.168816	NA
TO-52-13w	Toumbounto	white	1	LSP w (AsPb)	0.0403899	0.00261744	0.0042031	0.439299	0.000189285	0.00563551	0.0525287	0.013725	0.000213258	0.000239829	0.00231378	1.33738e-05	0.0515687	6.4896e-06	0.000147741	0.386625	5.57599	29.3484	5.72954	4.17021	0.885229	5.29863	10.6836	23.7174	0.691703	39058.3	25.6231	33.6025	0.671509	6.91085	0.38637	0.745917	0.494456	0.478622	0.0681604	5.11153	123.416	0.186801	28.5152	1.14451	2.02881	0.263383	0.796147	0.190869	0.0118992
TO-52-16-1w	Toumbounto	white	1	LSP w (AsPb)	0.0626594	0.0052391	0.00413778	0.433174	0.0029167	0.00699139	0.0332119	0.0358042	0.000237288	0.000200874	0.00272262	0.000110959	0.0693101	1.16628e-05	0.000590015	0.341876	10.6161	46.5622	15.1354	6.6715	2.03616	4.39144	88.6398	24.0104	0.65796	52495.7	7.62794	346.191	0.894642	8.71612	0.521621	0.473394	1.34537	0.263854	0.0986655	9.1862	492.87	0.130764	38.2664	1.38089	2.52983	0.247739	1.0148	0.163668	0.0496272
TO-52-17-1w	Toumbounto	white	1	LSP w (AsPb)	0.0536123	0.00378235	0.00139753	0.380729	0.00291643	0.00254045	0.029992	0.0357532	9.19074e-05	0.000172593	0.00158153	0.000337672	0.0956902	1.97448e-05	0.000696013	0.390262	6.59082	23.7078	17.1388	6.75802	0.63486	7.08661	269.749	9.27325	0.414587	72476.1	48.0632	66.3628	0.391667	2.08902	0.184479	1.95289	8.37005	0.136716	0.228478	15.552	581.416	0.278445	45.0193	0.506643	1.12583	0.168387	0.32659	0.058265	0.0109155
TO-52-18w	Toumbounto	white	1	LSP w (AsPb)	0.0470693	0.00446684	0.00290038	0.441446	0.000766018	0.00984077	0.0447454	0.0280306	0.000198121	0.000517912	0.00181603	1.94095e-05	0.0542753	4.25936e-05	0.000309171	0.362863	8.12143	33.6902	3.2806	2.38871	1.61328	3.86882	15.5052	211.555	0.484502	41108.3	17.2237	172.814	0.756868	9.29736	0.383073	0.410162	0.550519	1.026	0.0841451	33.5489	258.267	0.0448486	33.8986	1.00293	1.76381	0.190721	0.781392	0.193332	NA
TO-52-20w	Toumbounto	white	1	LSP w (AsPb)	0.0236796	0.00257126	0.00200362	0.41258	0.00166708	0.00216352	0.060174	0.0222532	0.000100579	7.49718e-05	0.00190952	4.30602e-05	0.0770674	4.36947e-06	0.000202022	0.392981	6.68786	27.0245	1.98933	3.55301	1.07155	2.53449	34.3986	16.5433	0.339148	58371.1	21.0646	269.143	0.403628	4.12435	0.230296	0.400529	8.26828	0.274015	0.114652	3.44161	168.759	0.0389446	21.6597	0.580556	1.1135	0.120583	0.458117	0.111253	0.000965712
TO-52-25w	Toumbounto	white	1	LSP w (AsPb)	0.0281704	0.00274076	0.00212203	0.440014	0.00210862	0.00263456	0.0681239	0.023355	0.00013403	6.74369e-05	0.00171495	4.968e-05	0.0743536	1.44479e-06	9.08644e-05	0.353878	10.4566	28.1728	2.41216	1.90444	0.394227	1.9633	39.6868	16.5127	0.372979	56315.7	18.7241	196.285	0.46457	5.09729	0.286562	0.208664	1.6852	0.266635	0.102572	1.13799	75.9038	0.0253576	22.8538	0.832558	1.38676	0.14849	0.609756	0.138394	0.000692869
TO-52-4w	Toumbounto	white	1	LSP w (AsPb)	0.0502772	0.00353307	0.00398548	0.43353	0.00201624	0.0053203	0.0662281	0.0254231	0.00022064	0.000161828	0.00215792	3.93122e-05	0.0704589	1.26429e-05	0.000525817	0.335555	9.61584	44.5303	4.43604	3.38243	1.85504	4.96329	31.4045	29.1084	0.62562	53365.8	18.8475	211.989	0.738897	8.69575	0.531399	0.38096	0.515877	0.393308	0.0940452	9.9582	439.242	0.0818473	30.6692	1.09255	2.15634	0.200656	0.817057	0.212091	0.0141045
TO-57-20-5w	Toumbounto	white	1	LSP w (AsPb)	0.0558492	0.00557964	0.00475146	0.445723	0.00206573	0.006443	0.0362755	0.0344643	0.000239603	0.000728262	0.0032035	0.000194361	0.0638843	5.2946e-05	0.000404591	0.339464	8.99303	45.6942	4.81945	5.95719	3.83896	5.86632	155.266	23.1084	0.792922	48386.2	7.72687	304.302	0.944742	9.03501	0.510904	0.369921	0.853815	0.371861	0.0993981	41.7029	337.976	0.0979122	45.3812	1.34601	2.59814	0.288375	1.13767	0.204026	0.0302253
TO-57-21-1w	Toumbounto	white	1	LSP w (AsPb)	0.0458698	0.00412105	0.00355368	0.452854	0.00132376	0.00369715	0.0487111	0.0289908	0.000215398	6.21619e-05	0.00214741	6.80804e-05	0.0681472	8.77686e-07	0.00014284	0.339521	7.08517	36.8075	3.67116	4.31428	0.478565	3.11263	54.386	16.83	0.587818	51615	4.11546	272.289	0.79667	7.05195	0.476933	0.235348	3.90672	0.167875	0.093108	0.691309	119.322	0.0565539	18.0584	1.19977	2.19121	0.227675	0.944086	0.205895	0.0488569
TO-57-22-1w	Toumbounto	white	1	LSP w (AsPb)	0.0559983	0.00356571	0.00506801	0.440078	0.00178106	0.00312329	0.0411646	0.0230506	0.000304456	0.00014958	0.00293839	8.01595e-05	0.0613294	5.02109e-06	0.00157105	0.359336	8.74781	30.771	5.62047	5.76221	1.07858	4.68514	64.0354	38.8959	0.847073	46451.1	9.37718	139.865	1.00219	9.72897	0.700841	0.672126	1.78881	0.383236	0.0757505	3.95486	1312.38	0.164607	32.2577	1.63433	3.07328	0.323531	1.20726	0.236474	0.0475852
TO-6-10w	Toumbounto	white	1	LSP w (AsPb)	0.0491817	0.00437382	0.00254544	0.418483	0.00648012	0.00757486	0.0417371	0.0330474	0.000173986	0.000564118	0.00221791	9.44286e-05	0.0584067	6.50641e-06	0.000469103	0.374178	7.877	36.8154	19.0059	3.10111	2.16808	4.45221	75.4343	24.5916	0.882978	44237.4	36.1921	127.102	0.648114	4.23444	0.327364	0.880485	6.76018	0.372884	0.0877777	5.12478	391.866	0.265064	29.057	1.19389	3.30545	0.371794	0.881778	0.260292	0.0330221
TO-6-16w	Toumbounto	white	1	LSP w (AsPb)	0.0502659	0.00517411	0.00597435	0.455398	0.00235707	0.00481395	0.0496702	0.033769	0.000314845	0.000109888	0.00299295	5.24477e-05	0.0731105	4.27796e-06	0.000367709	0.314905	10.7382	50.7682	6.75327	4.80992	0.93983	7.1705	41.8978	25.7768	0.912973	55374.1	6.75344	269.213	1.04782	9.85163	0.700121	0.208933	3.11302	0.224997	0.107831	3.36953	307.166	0.0880231	101.247	1.55806	3.16355	0.301264	1.10527	0.229033	0.0400689
TO-6-17-1w	Toumbounto	white	1	LSP w (AsPb)	0.0413606	0.0038601	0.00586343	0.421683	0.00124896	0.00660292	0.0576635	0.0284273	0.000296588	0.000166869	0.00334902	0.000266402	0.0680544	1.85125e-05	0.00139093	0.35922	10.4126	33.7857	8.00811	5.84032	2.06331	11.0892	212.815	19.0396	0.89743	51544.6	10.3909	215.921	1.00377	9.92349	0.627071	0.39039	5.4181	0.0574862	0.392597	14.5813	1161.91	0.184262	25.4976	1.54373	3.00174	0.278889	1.06199	0.251533	0.0250082
TO-6-20-7EXTw	Toumbounto	white	1	LSP w (AsPb)	0.0544799	0.00410005	0.00528235	0.403933	0.00163105	0.00829337	0.0298649	0.0285855	0.000271828	9.58264e-05	0.00226258	8.49868e-05	0.0639801	5.91258e-06	0.000591374	0.395961	11.2803	35.0204	6.37814	3.6718	0.807761	6.84969	67.8917	21.9912	0.765288	48458.8	9.39775	263.743	0.944446	9.26998	0.596756	0.268082	7.43677	0.0692351	0.0856997	4.65704	494.006	0.126311	23.3853	1.61211	3.15883	0.279958	1.0356	0.288502	0.0384063
TO-6-20-7INTw	Toumbounto	white	1	LSP w (AsPb)	0.0761337	0.00546237	0.00621051	0.450004	0.00185831	0.00705081	0.0306021	0.0339356	0.000315584	0.000339469	0.0029339	0.000164919	0.0650821	2.92858e-05	0.000525741	0.318328	11.4451	43.7392	6.77793	4.42867	1.52907	7.88494	131.746	295.93	0.924747	49293.4	9.61239	303.307	1.09901	10.9054	0.674753	0.402518	8.42718	0.840198	0.0904051	23.067	439.179	0.160494	41.7806	1.7485	3.40588	0.308449	1.31183	0.297001	0.0312859
TO-6-20A-4WHIw	Toumbounto	white	1	LSP w (AsPb)	0.0286393	0.00347283	0.0017919	0.453873	0.00215572	0.00308004	0.0670497	0.0256253	0.000112631	6.78314e-05	0.00133118	1.85625e-05	0.0699696	2.204e-06	0.000204845	0.342114	6.04973	35.0765	2.57117	4.08245	0.296009	1.8548	14.8286	20.7228	0.349164	52995.2	9.34121	177.731	0.426918	4.66128	0.243763	0.0344894	0.0855149	0.43349	0.111466	1.73598	171.118	0.0263837	19.5022	0.696133	1.24909	0.150886	0.557182	0.0859143	0.0185458
TO-6-26w	Toumbounto	white	1	LSP w (AsPb)	0.0713072	0.00624562	0.00504304	0.427285	0.0113537	0.00687127	0.0315848	0.0444593	0.000299619	0.000774197	0.00347137	0.000179928	0.0793072	6.33987e-05	0.00115531	0.309778	9.22191	44.133	29.747	4.70205	4.04048	5.85566	143.735	30.7414	0.834761	60067.6	11.0448	345.759	1.12856	10.8029	0.836656	0.864574	2.06912	0.32726	0.0813113	49.9359	965.095	0.151867	78.0885	1.88632	3.49278	0.345881	1.27383	0.307475	0.043752
TO-6-30-1w	Toumbounto	white	1	LSP w (AsPb)	0.0386874	0.00506781	0.00402784	0.461512	0.00135654	0.0034877	0.0615378	0.0283839	0.000338239	0.000202621	0.00281335	2.05821e-05	0.0608563	1.46399e-06	0.000330904	0.329793	8.86339	36.6731	4.43286	3.96033	0.953802	4.22296	16.442	23.8866	0.668551	46092.8	23.9185	378.018	1.08422	10.6259	0.728739	0.411273	0.474042	0.216742	0.089026	1.15311	276.421	0.070436	798.615	1.46979	2.67999	0.285716	1.14561	0.246619	0.0358141
TO-6-30-2w	Toumbounto	white	1	LSP w (AsPb)	0.0426935	0.00309552	0.00144087	0.446609	0.000916957	0.00282583	0.0564581	0.0317412	0.000103564	0.000102155	0.00126218	0.000105673	0.0733878	0.000161331	0.000719873	0.337991	7.60253	26.8572	2.60146	1.99797	0.496726	3.07322	84.4171	38.4013	0.349365	55584.2	32.1124	111.43	0.480906	4.31121	0.21621	0.674459	6.60625	0.174412	0.0983283	127.072	601.347	0.152041	17.2939	0.594917	1.10093	0.113846	0.494044	0.135332	0.000925699
TO-6-31A-1w	Toumbounto	white	1	LSP w (AsPb)	0.0267684	0.00312254	0.00160298	0.459304	0.00230638	0.00274366	0.0742096	0.0299158	0.000131382	0.000200195	0.00167925	1.45045e-05	0.06732	8.25631e-07	9.97019e-05	0.329962	9.20498	29.0943	2.18251	0.840225	0.461246	1.8798	11.5869	20.2815	0.353063	50988.4	18.8886	338.673	0.501118	5.08106	0.369156	0.229817	0.870429	0.261343	0.0898692	0.650308	83.2862	0.0181185	30.2054	0.728151	1.37352	0.135147	0.563489	0.148153	0.00624191
TO-6-33w	Toumbounto	white	1	LSP w (AsPb)	0.0320954	0.00421445	0.00337267	0.438801	0.00204245	0.00323168	0.0722076	0.0326362	0.000189786	0.000132011	0.00297226	0.000197383	0.0716837	5.03775e-06	0.000134881	0.335276	10.9746	35.6778	4.52639	5.30035	2.49834	4.99245	157.679	28.0983	0.601926	54293.5	12.0165	216.243	0.702229	6.8551	0.400456	0.406194	0.903762	0.31037	0.103755	3.96798	112.673	0.134178	283.084	0.970373	1.98187	0.190574	0.714307	0.182887	0.0397227
TO-6-37w	Toumbounto	white	1	LSP w (AsPb)	0.0424297	0.00302401	0.0039476	0.342149	0.0105507	0.00824541	0.023921	0.0298008	0.000254126	0.000243082	0.00304138	4.112e-05	0.101623	8.24106e-05	0.000150607	0.429752	8.78007	27.3863	74.2836	7.9346	0.976279	3.60478	32.8487	23.3427	0.931026	76969.5	8.10177	251.94	0.992421	6.46415	0.592631	0.698253	1.05963	0.374422	0.208466	64.9107	125.81	0.123489	101.854	3.65033	4.32461	0.807333	2.3943	0.380106	0.119642
TO-6-38-1EXTw	Toumbounto	white	1	LSP w (AsPb)	0.0341735	0.00323456	0.00225749	0.456815	0.00296062	0.0033772	0.0696763	0.0281586	0.000164716	7.53667e-05	0.00152639	8.46372e-05	0.0682578	1.19521e-06	0.000260116	0.328462	11.0526	38.0642	3.22169	3.43897	0.441083	2.43046	67.6124	17.2928	0.441885	51698.7	13.1462	217.867	0.599463	6.52351	0.418894	0.155579	12.4425	NA	0.0923131	0.941404	217.288	0.0373905	26.0107	0.879257	1.69547	0.181513	0.82053	0.128894	0.031448
TO-6-38-1INTw	Toumbounto	white	1	LSP w (AsPb)	0.0327759	0.00317793	0.00221471	0.452634	0.00325826	0.00340242	0.0708751	0.0278307	0.000174199	7.40782e-05	0.00146478	7.55428e-05	0.0690696	7.5152e-07	0.000263318	0.33218	8.87608	38.1228	5.27074	3.99585	0.419369	2.54	60.3473	17.5798	0.474246	52313.6	12.8991	217.503	0.659546	6.60141	0.382609	0.17461	13.1658	0.0126698	0.0799656	0.591934	219.963	0.0400187	26.2101	1.43014	1.84229	0.197427	0.696562	0.155346	0.0521993
TO-6-38-2EXTw	Toumbounto	white	1	LSP w (AsPb)	0.0277254	0.00303199	0.001874	0.420038	0.00198831	0.00284304	0.069178	0.0267474	0.000124042	7.08536e-05	0.00164715	2.0974e-05	0.0769706	8.36079e-06	0.000280991	0.36686	8.61259	31.9362	2.51477	3.61352	0.55127	2.29034	16.7551	19.5827	0.356239	58297.8	10.0222	316.733	0.457143	4.61994	0.268958	0.54616	1.24519	0.258392	0.107398	6.58537	234.727	0.0817967	25.2473	0.653786	1.26812	0.134146	0.553383	0.0993955	0.0370285
TO-6-38-2INTw	Toumbounto	white	1	LSP w (AsPb)	0.0270141	0.0028945	0.00198777	0.415108	0.00159843	0.00256584	0.0712347	0.0255259	0.000126211	7.171e-05	0.00165769	2.46157e-05	0.0729388	1.18214e-05	0.000388361	0.376284	7.90456	30.333	2.531	5.22346	0.551637	2.38259	19.6643	19.3663	0.38975	55244.1	11.0352	295.659	0.465942	4.67747	0.273161	0.588602	1.28274	0.376481	0.106196	9.3111	324.418	0.0956146	25.3214	0.674948	1.30068	0.131931	0.555111	0.100941	0.0175726
TO-6-38-3w	Toumbounto	white	1	LSP w (AsPb)	0.0407634	0.00397132	0.00194489	0.428765	0.000517845	0.00387971	0.0410946	0.0239459	0.00016564	0.000291555	0.0017815	5.06465e-05	0.0688699	7.069e-05	0.000336232	0.383216	5.27169	33.8849	3.16295	4.69758	1.33167	3.61273	40.459	20.5844	0.399311	52162.3	35.7058	66.6401	0.622073	7.24612	0.288233	0.612506	0.995467	0.358131	0.1008	55.6789	280.872	0.164737	22.6602	0.752138	1.40161	0.132654	0.573448	0.0951846	0.027774
TO-6-38-4w	Toumbounto	white	1	LSP w (AsPb)	0.0389096	0.00500649	0.00390395	0.458783	0.00145691	0.00363337	0.0609521	0.0281524	0.000337367	0.000199534	0.00275284	1.93658e-05	0.0627053	1.44396e-06	0.000334379	0.331287	8.1021	36.1821	4.46567	5.79308	0.940679	4.13429	15.4704	24.3135	0.634868	47493.2	23.4164	373.734	1.09637	10.4363	0.717541	0.377628	0.393115	0.331093	0.0826724	1.13734	279.324	0.118385	787.756	1.4231	2.66971	0.303831	1.14273	0.228827	0.0500645
TO-6-38A-3w	Toumbounto	white	1	LSP w (AsPb)	0.0346013	0.00217892	0.00396754	0.422818	0.000141043	0.00386641	0.0507492	0.0112675	0.00018989	0.000178529	0.00207828	1.04909e-05	0.0591733	7.87782e-06	0.00010575	0.408418	3.34964	27.4981	4.9233	6.03326	0.702557	4.74039	8.38066	22.1894	0.661191	44818.1	22.5162	24.2173	0.565044	5.91818	0.35425	0.601585	0.631856	0.484797	0.0738666	6.20497	88.3381	0.187335	21.8901	0.890331	1.70871	0.152642	0.589098	0.107454	0.00307297
TO-6-38B-2w	Toumbounto	white	1	LSP w (AsPb)	0.0452206	0.00427365	0.00191776	0.449239	0.000485621	0.0038954	0.0442576	0.0259888	0.000172558	0.000310965	0.00179254	5.28628e-05	0.0597228	3.91677e-05	0.000339821	0.361932	5.04547	35.2695	3.7287	8.48801	1.33518	3.90135	42.2294	20.2509	0.456454	45234.2	39.5429	68.9607	0.653009	7.82916	0.293231	0.558403	0.831587	0.372739	0.0955897	30.8504	283.87	0.172131	23.5568	0.796841	1.41984	0.155293	0.565457	0.093152	0.0285388
TO-6-38B-3w	Toumbounto	white	1	LSP w (AsPb)	0.0380643	0.00502828	0.003804	0.458729	0.00141212	0.00378312	0.060661	0.0283542	0.000335908	0.000200725	0.00278819	2.04043e-05	0.0619427	1.6371e-06	0.000855746	0.332387	8.87914	37.0143	4.41103	7.39992	1.05472	4.18912	16.3	24.2493	0.777798	46915.6	23.5259	378.062	1.07979	10.5502	0.761088	0.367681	0.399536	0.312674	0.0874383	1.28946	714.85	0.0943233	810.33	1.51246	2.86305	0.295783	1.1274	0.293615	0.0423569
TO-6-40w	Toumbounto	white	1	LSP w (AsPb)	0.0297628	0.00323231	0.0014498	0.445357	0.00286902	0.00267309	0.0721179	0.0269713	0.000114399	7.22003e-05	0.00156696	3.43603e-05	0.0691698	1.06427e-06	9.49815e-05	0.343909	8.12871	31.6101	1.94201	3.11549	0.405269	1.71108	27.4487	21.7574	0.361375	52389.5	17.896	318.854	0.442585	4.99126	0.279722	0.3222	0.816464	0.311967	0.0943989	0.838268	79.343	0.0416589	28.9112	0.615256	1.20819	0.125374	0.533964	0.0797626	0.0271319
TO-6-49-1w	Toumbounto	white	1	LSP w (AsPb)	0.0332392	0.00366987	0.00254127	0.44484	0.00199855	0.00265439	0.0735527	0.0281432	0.000162264	0.000139323	0.00197996	7.25458e-05	0.0649901	2.63824e-06	0.00013822	0.34132	13.6357	39.8746	2.82203	5.08224	2.94662	4.10199	57.9532	21.2447	0.470268	49223.7	24.6028	220.98	0.637654	6.37065	0.375196	0.30818	5.51725	0.323945	0.0796222	2.07801	115.463	0.101382	30.0537	0.885467	1.70448	0.176964	0.621559	0.11712	0.0396992
TO-6-52w	Toumbounto	white	1	LSP w (AsPb)	0.0319087	0.00353322	0.00245667	0.450532	0.00231511	0.0033836	0.0639599	0.0310306	0.000142731	0.000113242	0.00207018	4.23079e-05	0.059215	2.55855e-06	0.000141879	0.34865	7.64407	36.0321	4.14615	1.03289	0.784426	2.57967	33.7976	21.9435	0.487503	44849.7	8.00966	234.149	0.577699	5.48023	0.307241	0.177914	0.861256	0.475378	0.177558	2.01524	118.519	0.0379845	21.5253	0.85174	1.47958	0.172194	0.679844	0.141365	0.0363909
TO-6-55-1w	Toumbounto	white	1	LSP w (AsPb)	0.0423399	0.00307409	0.00138211	0.44276	0.000904419	0.00286665	0.0560695	0.0310294	0.000103682	0.000101629	0.00135722	0.000107413	0.0728737	0.000162953	0.000757568	0.343722	7.63647	27.38	2.55014	4.42604	0.53518	3.18888	85.8066	39.1859	0.325695	55194.8	31.7282	108.431	0.438975	4.25307	0.222644	0.730713	6.78352	0.167869	0.104397	128.35	632.836	0.164677	16.7577	0.588223	1.04895	0.112274	0.496385	0.0885144	0.0252899
TO-52-5w	Toumbounto	white	2	S/SPL w3 (Faïence)	0.0745482	0.000565282	0.105647	0.737234	0.00693704	0.000740879	0.0550549	0.00914062	0.000558993	0.00014014	0.00380211	4.0174e-06	0.000189398	4.85558e-06	5.15241e-06	2.44153e-05	38.9074	106.801	1.11374	NA	0.313598	0.40826	3.2093	3682.88	9.30375	143.451	224.344	13.119	4.14645	18.7012	5.34476	0.116708	0.0914476	1.14875	0.0371265	3.82449	4.30408	2.77388	46.4464	2.2471	4.86254	0.618724	2.51212	0.963686	0.0549838
AL-195EXTw	Alinguel	white	3	S/SPL w2 (SbCa)	0.122653	0.01386	0.0117462	0.681604	0.00637049	0.0109182	0.0434987	0.0885778	0.000780019	0.000696823	0.00617582	4.24777e-05	0.000222871	2.10688e-06	0.0110481	0.000204078	18.1623	100.341	11.0703	10.9528	2.83322	7.46999	33.9333	46.9594	1.85591	168.803	10.0666	824.719	2.32231	23.6043	1.57648	0.175773	0.0777091	0.115319	0.00675945	1.65948	9229.09	0.112329	74.9607	3.11746	5.93336	0.666208	2.50738	0.552085	0.117137
AL-17w	Alinguel	white	3	S/SPL w2 (SbCa)	0.125923	0.0168822	0.0138227	0.65791	0.00962632	0.0109221	0.0496958	0.0924784	0.000755247	0.00104416	0.00721319	7.81112e-05	1.31878e-05	1.75993e-06	0.0116744	0.00036952	28.073	150.542	13.4087	15.1052	3.06118	9.64157	62.3991	47.8314	2.22072	9.98849	12.8995	591.771	2.79575	27.9519	1.7258	1.12421	0.0498429	NA	0.0243955	1.38621	9752.24	0.0950664	121.809	4.14573	7.77188	0.836797	3.16002	0.537201	0.0850472
AL-131EXTw	Alinguel	white	3	S/SPL w2 (SbCa)	0.127081	0.0170715	0.0181438	0.670259	0.00497606	0.010587	0.03588	0.0881034	0.000786155	0.000420551	0.00831838	7.83621e-05	0.000184557	4.63066e-06	0.0119806	0.00414601	31.9655	134.434	15.4588	13.7557	2.46675	11.5063	62.5995	56.0852	2.60442	139.784	8.22868	997.106	2.77171	27.8865	1.69541	0.246693	0.261401	0.100013	0.0289142	3.64734	10008	0.206363	72.5418	4.17277	7.60422	0.845707	3.2404	0.693275	0.141664
AL-42-2EXTw	Alinguel	white	3	S/SPL w2 (SbCa)	0.134721	0.0204194	0.00999403	0.654094	0.00454406	0.01096	0.0401535	0.0998039	0.000513294	0.000509529	0.00560309	0.000139945	0.000155608	5.56625e-06	0.0156932	0.000767851	22.1535	141.265	7.4975	5.25654	1.56446	5.24499	111.795	40.8494	1.64609	117.858	7.46024	962.862	1.85462	19.2423	1.02207	0.408366	0.458579	1.17278	0.0155203	4.38426	13109.4	0.0562818	127.12	2.52496	4.58064	0.559462	2.18212	0.467079	0.0862762
AL-122INTw	Alinguel	white	3	S/SPL w2 (SbCa)	0.1309	0.0176986	0.0172539	0.652815	0.00597986	0.0122412	0.0371281	0.096574	0.000752217	0.000368729	0.00755453	7.12295e-05	0.000485039	1.75205e-06	0.0172336	0.000873077	31.1646	128.001	15.9836	14.801	2.23974	9.90321	56.9017	96.7481	2.29913	367.37	8.33671	1049.95	2.83961	27.692	1.74296	0.277537	0.796136	0.228214	0.00882038	1.38	14396.1	0.161676	70.2049	4.68354	8.69365	0.86004	3.19288	0.611996	0.101131
AL-32EXTw	Alinguel	white	3	S/SPL w2 (SbCa)	0.123718	0.0122351	0.0123663	0.663075	0.00652472	0.0105346	0.0374903	0.088702	0.000976694	0.000544104	0.00688354	4.84096e-05	1.27421e-05	3.45842e-06	0.0348332	0.000423447	34.3827	87.1794	11.2868	15.9667	3.02625	7.04144	38.672	49.8723	1.99982	9.6509	7.61795	836.191	2.97813	30.5976	1.58872	0.233717	0.260414	0.0901108	0	2.72402	29098	0.00630203	75.3169	3.52028	6.53772	0.771856	3.06375	0.61375	0.150376
AL-32INTw	Alinguel	white	3	S/SPL w2 (SbCa)	0.109923	0.0121269	0.0138614	0.673571	0.00650545	0.00897834	0.0257044	0.086753	0.00131145	0.000764842	0.0129319	4.89612e-05	1.91583e-05	5.47219e-06	0.0453041	0.00046278	19.7042	78.3413	15.3757	33.5942	3.06066	8.72347	39.1126	60.4654	2.7531	14.5105	6.6482	876.253	3.05054	31.249	1.92251	0.330939	0.165531	0.497216	0.00213492	4.31017	37844.9	NA	130.528	3.47391	7.64608	0.780429	2.95938	0.587563	0.230384
AL-84w	Alinguel	white	3	S/SPL w2 (SbCa)	0.108288	0.01619	0.0141776	0.651522	0.00631246	0.00848	0.0319217	0.103578	0.000968292	0.000965153	0.00895707	0.000174147	8.75314e-05	3.13046e-06	0.0456378	0.000708851	19.3245	106.395	16.3329	22.5082	8.08122	14.9949	139.117	56.609	2.47482	66.2966	9.13878	1049.09	2.78445	24.9941	1.68528	0.727992	5.16979	0.621379	0.0306771	2.4657	38123.6	0.141422	136.107	3.57026	7.58246	0.856448	3.71226	0.610635	0.104587
AL-2w	Alinguel	white	3	S/SPL w2 (SbCa)	0.103772	0.0145923	0.0117022	0.640134	0.00714263	0.0081763	0.0447132	0.104152	0.000838656	0.000657079	0.00822402	0.000246959	0.000143606	9.52241e-06	0.0514495	0.00218819	23.016	124.427	10.9257	15.6212	2.92732	13.6913	197.283	123.178	2.57032	108.768	10.6183	787.133	2.20024	24.1455	1.5515	0.491537	1.17578	0.34013	0.0447312	7.50032	42978.5	0.106334	160.579	4.11797	7.63048	0.653908	2.98068	0.62266	0.159058
AL-195INTw	Alinguel	white	3	S/SPL w2 (SbCa)	0.107049	0.0145132	0.00974327	0.648541	0.006525	0.00793952	0.0431091	0.0928144	0.000623573	0.000877156	0.00629471	0.000102154	0.000133166	2.38187e-06	0.0569826	0.00312852	19.0716	118.601	9.89899	7.93988	3.30704	7.60493	81.6059	69.7885	1.94225	100.861	10.0146	764.352	2.08048	21.9992	1.26914	0.232428	0.469586	3.92923	0.0760146	1.87608	47600.5	0.0930556	82.3179	2.97047	5.56719	0.595938	2.40945	0.456037	0.0579335
AL-99w	Alinguel	white	3	S/SPL w2 (SbCa)	0.108611	0.0171532	0.012636	0.632452	0.0058161	0.00728885	0.037394	0.105548	0.000714075	0.00073883	0.00821799	6.4459e-05	0.000276699	3.83584e-06	0.0597439	0.00143741	19.6182	121.908	10.2326	7.92777	2.92785	6.75536	51.4931	44.088	2.007	209.573	8.30288	981.539	2.38978	24.8729	1.43493	0.576887	0.121313	0.0127091	0.0313107	3.0213	49907.2	0.133832	119.876	5.30828	6.55553	0.977179	3.2299	0.642504	0.140286
AL-41w	Alinguel	white	3	S/SPL w2 (SbCa)	0.113826	0.0169471	0.0101347	0.619721	0.00591704	0.00804151	0.0405954	0.110736	0.000808551	0.000896432	0.00829526	0.000161275	4.33102e-05	4.30247e-06	0.0609812	0.000772368	21.0055	126.906	10.2092	14.6322	3.58603	7.92392	128.835	61.0877	1.79707	32.8033	9.65261	1056.72	2.22528	24.1773	1.29923	0.563373	0.906985	0.288701	0.00720211	3.38884	50940.8	0.161218	189.308	3.20166	6.16702	0.639574	2.4124	0.477233	0.118462
AL-42-2INTw	Alinguel	white	3	S/SPL w2 (SbCa)	0.109863	0.0192269	0.00939969	0.63831	0.00445133	0.00857261	0.0343541	0.101837	0.000481943	0.000521009	0.00530435	0.000155095	0.000201353	4.67806e-06	0.0630271	0.00231033	17.7029	144.309	7.38795	NA	1.48092	4.99254	123.897	77.555	1.49074	152.505	6.23989	1009.19	1.74429	18.7394	0.995627	0.242259	1.13368	3.1375	0.00864671	3.68467	52649.8	0.0261693	92.9116	2.80329	4.53165	0.497285	2.11684	0.454996	0.0899383
AL-18w	Alinguel	white	3	S/SPL w2 (SbCa)	0.101195	0.0151306	0.00916802	0.608189	0.00918611	0.0069383	0.0578734	0.106644	0.000568309	0.000895564	0.00540296	0.000220223	7.78478e-05	3.61732e-06	0.0741776	0.00254035	23.0539	130.161	8.32861	6.91849	2.3334	6.23633	175.925	135.718	1.53553	58.9622	10.3205	793.61	2.00502	22.6764	1.25718	0.46945	0.819335	0.507046	0	2.84918	61964.4	0.233194	96.8232	3.14621	5.58737	0.595436	2.28168	0.374764	0.146344
AL-160w	Alinguel	white	3	S/SPL w2 (SbCa)	0.104596	0.0121969	0.0127617	0.592524	0.00821713	0.00776156	0.0647772	0.11021	0.000704704	0.000496743	0.00714317	6.45878e-05	0.000179962	4.07965e-06	0.075159	0.00133182	23.9375	116.038	12.2787	16.664	4.32919	12.6233	51.5959	97.5353	2.12492	136.304	10.884	867.639	2.57786	24.1946	2.4439	0.324163	0.294053	0.231394	0	3.21333	62784.2	0.197084	132.048	4.00438	7.71422	0.776466	3.24883	0.584333	0.132019
AL-210w	Alinguel	white	3	S/SPL w2 (SbCa)	0.113662	0.0169761	0.0176832	0.608005	0.00703313	0.00837171	0.0338643	0.0979791	0.00101166	0.000540095	0.0128936	0.000115224	0.00039547	3.45569e-06	0.0764453	0.00255847	26.7982	129.823	16.4321	35.6855	2.86011	12.4467	92.0466	266.113	2.8842	299.53	8.30301	957.188	2.79801	30.2951	1.9967	0.519195	0.959171	1.56788	0.00172232	2.72187	63858.8	0.178864	293.665	5.0041	10.5749	0.952171	3.29668	0.594461	0.121784
AL-131INTw	Alinguel	white	3	S/SPL w2 (SbCa)	0.111798	0.0174866	0.0162598	0.622584	0.0061513	0.00893435	0.0327364	0.0885906	0.000764692	0.000401311	0.00891399	0.00010529	0.000391571	4.24286e-06	0.0805475	0.0022035	22.4953	156.218	14.6051	6.13995	2.52147	10.3337	84.1111	132.411	2.58979	296.577	7.09428	1014.24	2.76673	28.0143	1.72883	0.382639	0.345219	0.854566	0.0196097	3.34189	67285.5	0.0980592	69.7395	4.26344	7.08843	0.77528	3.24746	0.708151	0.0887878
AL-110w	Alinguel	white	3	S/SPL w2 (SbCa)	0.117273	0.0174926	0.0155235	0.611537	0.00655023	0.00825211	0.0345422	0.0916798	0.000805535	0.000580494	0.0091818	0.000145317	0.000536235	5.68745e-06	0.0816405	0.00212901	30.8572	131.515	14.929	14.4159	2.48861	10.7657	87.9533	141.428	2.30315	287.153	8.1565	954.769	2.60634	29.1046	1.64822	0.408359	0.497647	1.1119	0.000815906	3.33514	39042.5	0.160698	78.5303	4.39086	7.90675	0.803341	3.1506	0.575127	0.12441
AL-80w	Alinguel	white	3	S/SPL w2 (SbCa)	0.11775	0.0166043	0.0156193	0.610419	0.00627987	0.00925321	0.0342253	0.0910833	0.000881156	0.000394248	0.00953268	0.000103915	0.000530415	5.29359e-06	0.082832	0.00240167	26.1407	131.288	15.7023	19.5763	2.62869	11.508	83.0124	109.089	2.5204	401.738	8.78079	962.014	2.4609	27.2499	1.75145	0.422402	54.2279	1.08872	0.010899	4.1695	69193.9	0.231386	107.512	4.35848	8.99733	0.822418	3.15219	0.567849	0.141841
AL-122EXTw	Alinguel	white	3	S/SPL w2 (SbCa)	0.112232	0.016524	0.0156479	0.604783	0.007623	0.00905339	0.0341348	0.102603	0.000754205	0.000401629	0.0082254	0.000104355	0.000175589	3.20859e-06	0.0833823	0.00201084	21.942	139.558	12.9912	11.1454	2.06221	10.4285	83.3638	348.326	2.54056	132.992	6.7371	1000.25	2.70724	29.0304	1.61315	0.44932	0.86173	1.30098	0.0157934	2.52725	69653.6	0.106004	79.9139	4.54601	7.3434	0.746664	2.78922	0.593125	0.0919044
AL-190w	Alinguel	white	3	S/SPL w2 (SbCa)	0.103101	0.014856	0.0134184	0.618033	0.0062521	0.00881986	0.0307026	0.0857113	0.000745787	0.000909875	0.00749289	9.60943e-05	0.000252042	6.66506e-06	0.105687	0.0021437	23.9216	138.292	12.6434	13.9928	3.17864	8.66678	76.7649	71.2378	2.25383	190.897	10.5801	824.577	2.53434	24.7187	1.71117	0.639705	0.145193	0.137916	0	5.24974	88286	0.162939	65.2745	4.27796	7.64472	0.754672	3.03636	0.504853	0.0676061
TO-52-27EXTw	Toumbounto	white	3	S/SPL w2 (SbCa)	0.126822	0.0119837	0.0129762	0.683707	0.0068288	0.0108059	0.0386243	0.0864114	0.00103615	0.000567553	0.00798386	4.52647e-05	0.000619376	3.45636e-06	0.00937715	0.000634191	38.4491	76.5224	12.2413	15.611	3.37615	7.45004	36.1597	44.1906	2.19416	469.117	8.03113	808.631	2.92598	31.8902	1.62125	0.136354	0.174194	0.124409	0.0256792	2.7224	7833.22	0.110593	79.5208	3.3169	6.46192	0.754213	4.38056	0.618649	0.16231
TO-29-219EXTw	Toumbounto	white	3	S/SPL w2 (SbCa)	0.152277	0.0139877	0.0217156	0.674721	0.00454138	0.0124654	0.0275268	0.0618659	0.0023205	0.000615087	0.0133214	0.000121636	0.00116376	3.5155e-06	0.0113169	0.00063808	17.5572	84.532	25.3223	23.5641	4.85207	12.5501	97.1688	45.8214	3.56175	881.436	7.95193	597.727	4.67044	47.3384	2.90411	0.152779	0.224467	0.210912	0.0192766	2.76898	9453.63	0.108265	89.0386	5.44199	10.9822	1.11175	4.74089	0.869834	0.288987
TO-29-12EXTw	Toumbounto	white	3	S/SPL w2 (SbCa)	0.123694	0.0156315	0.0145644	0.670181	0.00679325	0.0102847	0.0469264	0.0888264	0.00101065	0.000616948	0.0078124	6.58204e-05	1.57032e-05	8.04364e-07	0.011641	0.000316557	20.4576	140.255	13.3119	8.39304	2.67042	8.953	52.5806	50.5682	2.58226	11.8937	11.2316	687.909	2.8019	30.6304	2.32055	0.559203	0.780016	0.531119	0.0157989	0.633557	9724.37	0.133888	91.222	4.34496	8.81489	0.92268	3.31291	0.71487	0.166588
TO-29-81EXTw	Toumbounto	white	3	S/SPL w2 (SbCa)	0.126895	0.0162275	0.011104	0.666894	0.00445175	0.0111696	0.0398402	0.0991284	0.000610771	0.000534023	0.00630783	4.77012e-05	2.86586e-05	1.29665e-06	0.014639	0.000164606	22.3275	111.627	11.9722	15.1773	2.52439	5.82922	38.1061	43.6811	2.0481	21.7061	12.1374	1069.95	2.18351	22.7479	1.4123	0.404862	0.0492166	0.0831098	0.0136791	1.0213	12228.7	0.17532	78.163	3.26404	6.53998	0.619505	2.51667	0.484391	0.0852135
TO-17-1-3EXTw	Toumbounto	white	3	S/SPL w2 (SbCa)	0.129429	0.0175797	0.0172054	0.650599	0.00594215	0.0108651	0.0393164	0.101125	0.000945625	0.000463445	0.00911278	9.71764e-05	0.000136297	4.13442e-06	0.0149927	0.000356197	34.2503	123.453	18.7937	16.5968	3.32922	12.7246	77.6294	57.1376	2.7259	103.232	11.0843	865.923	3.08277	30.1593	1.98894	0.403148	0.244829	0.0728229	0.0149823	3.25647	12524.2	0.211369	80.5532	4.90306	9.67337	0.959769	3.43707	0.701503	0.196598
TO-17-1B-2EXTw	Toumbounto	white	3	S/SPL w2 (SbCa)	0.138563	0.0159795	0.0131141	0.652135	0.00601007	0.0122008	0.0362196	0.0994282	0.000736453	0.000347598	0.00680905	7.44763e-05	6.2455e-05	2.28103e-06	0.0151974	0.00108618	36.5402	130.793	13.8313	14.2661	2.22227	9.47478	59.4953	95.6871	2.22673	47.3036	8.30181	1000.83	2.81994	29.1892	1.62634	0.242615	0.685034	0.349765	0	1.79665	12695.2	0.156071	77.1994	4.29611	8.1521	0.842339	3.33961	0.590446	0.171667
TO-29-218EXTw	Toumbounto	white	3	S/SPL w2 (SbCa)	0.15574	0.0187583	0.0198348	0.633503	0.00672671	0.0120051	0.0306278	0.0875925	0.00166625	0.000716794	0.0115133	6.12059e-05	0.000909808	4.25835e-06	0.0175904	0.00103311	18.8929	141.766	23.4323	19.9602	5.85536	13.3641	48.8943	54.1975	3.38051	689.092	8.17847	693.413	4.18672	43.7576	2.55015	0.586983	NA	0.344524	0	3.35409	14694.2	0.163501	104.21	5.68891	10.8673	1.22742	4.99958	1.11458	0.182337
TO-17-1-1EXTw	Toumbounto	white	3	S/SPL w2 (SbCa)	0.112682	0.0158728	0.0107306	0.67518	0.0121568	0.00998472	0.0451827	0.0779717	0.000994466	0.000312825	0.0112039	5.58349e-05	0.0009513	2.14196e-05	0.0205293	0.00494466	13.8075	97.2473	17.7103	33.509	1.34854	6.82954	44.6037	47.9513	2.51186	720.518	10.6344	453.156	2.18492	22.4959	1.74383	0.568023	0.685548	1.25608	0.0674564	16.8712	17149.2	0.158908	81.8161	3.91348	11.5526	1.33548	2.88441	0.613637	0.160035
TO-29-91-2EXTw	Toumbounto	white	3	S/SPL w2 (SbCa)	0.139331	0.0164145	0.0155303	0.635159	0.00589801	0.0113946	0.0401021	0.0912072	0.00104744	0.00122003	0.00987458	0.000153764	0.000981903	4.15036e-05	0.0207374	0.00915727	23.3002	127.078	17.0272	21.1943	7.06661	12.9391	122.834	43.5206	3.38066	743.697	16.2758	732.709	2.55344	31.0801	1.99526	0.695854	0.265902	0.304588	0.0582548	32.6903	17323	0.205825	141.557	5.06694	10.2996	1.10044	3.60905	0.649663	0.165561
TO-29-195-3w	Toumbounto	white	3	S/SPL w2 (SbCa)	0.120857	0.0141635	0.0141689	0.687211	0.0061768	0.0111965	0.0387743	0.0714294	0.00124446	0.000430017	0.00840042	8.40971e-05	0.000155796	6.90207e-06	0.023098	0.000943684	31.1309	105.064	15.152	56.6185	3.64498	7.63	67.1809	50.5166	2.80323	118.001	10.1927	653.294	3.13857	31.2965	1.9712	0.147441	0.211183	0.102286	0.0086442	5.43641	19295	0.0907388	133.19	4.78217	10.5505	0.983583	3.73169	0.716117	0.202388
TO-17-27EXTw	Toumbounto	white	3	S/SPL w2 (SbCa)	0.101088	0.011298	0.0151629	0.671779	0.00809653	0.0080414	0.0668336	0.076734	0.000955369	0.000294153	0.0089329	7.14733e-05	2.73697e-06	3.826e-06	0.0285203	0.000619924	28.2813	106.016	13.6853	21.4687	2.2048	6.56824	57.0964	44.6222	2.68366	2.07299	12.6593	625.614	3.01352	33.3644	2.47101	0.451158	0.08202	0.0748944	0.00626484	3.01355	23824.5	0.137581	179.04	5.99917	9.45261	1.24127	4.18197	0.542909	0.181475
TO-57-25EXTw	Toumbounto	white	3	S/SPL w2 (SbCa)	0.120243	0.0158651	0.0173475	0.659149	0.00632629	0.00963406	0.0355145	0.0899991	0.0008951	0.00040702	0.00881391	8.89972e-05	0.000575805	3.0751e-06	0.0311343	0.00186007	30.4484	115.402	16.7036	17.416	2.54066	13.1367	71.0954	121.808	2.49872	436.117	8.91171	1020.72	2.59038	28.8206	1.98997	0.218501	0.479525	0.931798	0.0217408	2.4221	26008.1	0.227114	164.723	4.27752	8.56374	0.869543	3.7454	0.871163	0.161794
TO-33-19w	Toumbounto	white	3	S/SPL w2 (SbCa)	0.102801	0.0145514	0.0125543	0.667415	0.00897182	0.00802586	0.0442215	0.0900312	0.000826459	0.00135562	0.00794274	6.51853e-05	0.000123384	2.77076e-06	0.0362784	0.00299462	22.4502	160.361	12.453	23.94	2.58254	9.73058	52.0733	62.9362	2.29777	93.4512	9.87576	738.07	2.7313	31.4765	1.61169	0.387964	0.103877	NA	0.00987839	2.18239	30305.2	0.123459	133.237	3.91915	7.44739	0.858084	2.97212	0.553762	0.133681
TO-52-8w	Toumbounto	white	3	S/SPL w2 (SbCa)	0.112383	0.0177991	0.0105064	0.664381	0.00420214	0.00696902	0.0406566	0.0920879	0.000535482	0.00082251	0.00626895	0.000303986	6.05465e-05	2.51493e-06	0.0403551	0.000873457	18.4911	165.126	9.4321	17.0982	3.56144	9.3798	242.839	59.9902	1.61356	45.8582	11.646	785.151	2.07178	23.7257	1.17233	0.491256	0.835303	0.183454	0.0142267	1.98088	33710.7	0.145825	77.5034	2.88915	5.25671	0.568265	2.36958	0.469744	0.0585072
TO-17-27INTw	Toumbounto	white	3	S/SPL w2 (SbCa)	0.103132	0.0133729	0.0137791	0.635737	0.00991013	0.00728627	0.0659758	0.0898546	0.000855476	0.000392134	0.0075516	0.00013446	5.64914e-05	3.3178e-06	0.0496039	0.000674919	28.8014	119.534	13.1935	11.9071	2.26796	7.41695	107.414	68.607	2.04375	42.7868	11.8432	747.233	2.69497	31.9036	2.12965	0.41861	0.103666	0.145346	0	2.61326	41436.7	0.158188	106.275	4.6442	8.62139	0.848438	3.23916	0.480684	0.165748
TO-52-12w	Toumbounto	white	3	S/SPL w2 (SbCa)	0.113621	0.0166111	0.0109002	0.643663	0.00562805	0.00900635	0.0352489	0.102691	0.000627891	0.000722423	0.00738835	0.000278921	0.000144741	2.30618e-06	0.0501913	0.00120923	22.4047	123.098	9.96039	2.07835	2.451	7.9228	222.816	57.2916	1.8396	109.627	8.28044	1134.77	2.33891	23.6089	1.42108	0.243173	0.331568	0.793798	0.0193466	1.81646	41927.4	0.00831521	91.8131	3.03541	5.67667	0.636641	2.49269	0.50651	0.0843566
TO-52-28w	Toumbounto	white	3	S/SPL w2 (SbCa)	0.108494	0.0178006	0.0116239	0.640448	0.00719664	0.00978307	0.0367275	0.103569	0.000638895	0.00101377	0.00729678	0.00017247	0.000165629	2.18479e-06	0.0512202	0.00179728	17.9714	135.58	10.1107	11.4247	5.56504	10.8058	137.778	59.9219	2.26609	125.448	9.02323	1061.98	2.38141	22.9881	1.32693	0.439723	0.333368	1.19699	0.00393963	1.72085	42786.9	0.173466	99.9897	3.59855	6.40004	0.695775	2.80609	0.540341	0.112399
TO-29-218INTw	Toumbounto	white	3	S/SPL w2 (SbCa)	0.137578	0.017367	0.0152158	0.612451	0.00646278	0.0128582	0.0327911	0.0903358	0.00123524	0.000599795	0.00967065	9.9436e-05	0.00225301	2.51546e-06	0.0559677	0.00328699	15.2056	150.86	18.653	15.0659	4.51816	10.9291	79.4344	89.9906	2.91786	1706.44	9.61476	760.43	3.28821	34.1662	2.18833	0.805956	NA	1.62255	0	1.9813	46752.7	0.111616	99.1784	8.63618	9.30548	0.989741	4.17752	0.989212	0.101371
TO-29-177w	Toumbounto	white	3	S/SPL w2 (SbCa)	0.101536	0.0175842	0.013966	0.643637	0.00802187	0.00767549	0.0478472	0.0890208	0.00082365	0.00056655	0.00964881	0.000123781	0.000322351	2.68392e-06	0.0564422	0.00102156	20.7134	120.326	11.4099	13.0195	2.634	8.09884	98.8827	109.83	2.38218	244.15	9.23933	736.294	2.66952	25.9581	1.83286	0.315994	6.76015	35.7131	0.0155097	2.11399	47149.1	0.186174	92.2764	4.3029	7.84154	0.842922	3.21106	0.498294	0.152767
TO-57-21-2w	Toumbounto	white	3	S/SPL w2 (SbCa)	0.130768	0.0104454	0.0100351	0.603773	0.00397491	0.00973751	0.0328687	0.0658973	0.00057172	0.000210433	0.00527442	0.000180453	9.00807e-05	2.20375e-05	0.0568646	0.0681436	40.0427	85.1088	8.9843	15.2696	1.18399	3.88192	144.155	44.2174	1.66206	68.2275	7.82347	453.123	2.47241	24.1871	1.31913	0.268716	0.937758	0.282293	0	17.3578	47502	0.149392	50.8776	3.93084	6.67783	0.714522	2.96325	0.642894	0.125427
TO-17-16w	Toumbounto	white	3	S/SPL w2 (SbCa)	0.10505	0.0155791	0.0101515	0.62651	0.00983289	0.00751306	0.0630898	0.091569	0.000609923	0.000797696	0.00612951	0.000182223	4.26161e-05	9.96091e-06	0.0586941	0.0024314	27.0905	143.163	8.95461	10.4581	2.56359	6.87593	145.569	159.447	1.798	32.2776	10.8329	684.515	2.00924	24.9092	1.33487	0.540336	0.183647	0.496682	0.00726903	7.84571	49030.2	0.214038	133.035	3.24382	5.80184	0.618975	2.35366	0.343156	0.122844
TO-29-91-2INTw	Toumbounto	white	3	S/SPL w2 (SbCa)	0.1315	0.0162735	0.0148723	0.602025	0.00763929	0.00966338	0.0392499	0.0931619	0.00104615	0.000990254	0.0102659	0.000189063	0.00164462	3.35641e-05	0.0593441	0.0103011	19.9623	130.027	16.6867	21.0664	6.19841	11.7096	151.033	71.8099	2.71922	1245.64	15.9479	754.653	2.83342	30.9723	2.58665	0.333266	0.200933	0.372542	0.021376	26.4368	49573.2	0.21653	148.867	5.85871	9.94888	1.14204	4.15275	0.596002	0.218988
TO-29-195-4w	Toumbounto	white	3	S/SPL w2 (SbCa)	0.101157	0.0146695	0.00814343	0.617733	0.0121251	0.00802122	0.064159	0.0974911	0.00054303	0.000811683	0.00651639	0.000243038	0.00207739	4.13451e-06	0.0607247	0.00388746	36.3168	136.386	8.75816	9.00241	2.96766	8.72171	194.151	101.616	1.99915	1573.42	11.0276	672.905	1.8159	18.966	1.25893	0.431732	0.192398	0.31032	0.034705	3.25654	50726.5	0.12249	117.464	2.6841	5.23626	0.499032	2.60937	0.495989	0.0715086
TO-29-171-1w	Toumbounto	white	3	S/SPL w2 (SbCa)	0.127895	0.0149473	0.0176406	0.641551	0.00754238	0.00974941	0.0257027	0.0748108	0.00166025	0.00073263	0.0129028	0.000126804	3.43208e-05	4.6874e-06	0.0612228	0.00188035	17.3461	110.024	19.9391	5.18687	4.21547	11.1711	101.298	87.8262	3.35269	25.9947	7.57552	697.372	3.59512	38.9744	2.21761	0.437177	0.979928	0.537633	0.0122001	3.69203	51142.6	0.114972	93.5407	4.30655	8.46172	0.901551	3.73126	0.804775	0.236692
TO-29-118w	Toumbounto	white	3	S/SPL w2 (SbCa)	0.0888392	0.0155788	0.0178482	0.638486	0.0083749	0.00686997	0.047043	0.0978857	0.00107392	0.000917443	0.0113146	0.000703738	0.000504285	7.30564e-06	0.0614494	0.000904592	24.1896	121.876	15.3587	36.5075	2.71247	11.6592	562.181	73.7872	3.1437	381.947	13.304	825.69	3.71414	47.3259	2.18046	0.47154	0.176913	0.184344	0.0284015	5.75428	51331.9	0.287016	335.432	6.10993	11.0978	1.20389	4.3472	0.724745	0.199569
TO-29-153w	Toumbounto	white	3	S/SPL w2 (SbCa)	0.116872	0.0193646	0.00870776	0.615656	0.0064104	0.00816611	0.0399833	0.1088	0.000477574	0.00157849	0.00704938	0.000112707	0.00027416	1.42134e-06	0.0642477	0.00029668	21.8845	134.356	8.01204	11.6229	2.55459	9.25889	90.0358	61.5306	1.72746	207.65	8.89078	988.232	1.5679	18.4392	1.10195	0.624794	0.193793	0.614844	0.0117443	1.11952	53669.4	0.097993	154.878	2.32336	4.46312	0.484982	1.82279	0.374036	0.092161
TO-29-219INTw	Toumbounto	white	3	S/SPL w2 (SbCa)	0.135253	0.0165802	0.0193565	0.623222	0.00644361	0.0093653	0.025954	0.0821062	0.00182959	0.000804353	0.0117308	0.000126123	3.21176e-05	3.79622e-06	0.0642616	0.00127347	16.0649	100.872	21.3588	19.6249	4.64488	12.2652	100.753	84.73	2.9767	24.326	7.416	745.304	4.08682	40.7718	2.46232	0.437954	0.850049	0.392115	0.0181194	2.99009	53681.1	0.14561	100.844	4.93863	9.2043	1.05545	4.58325	0.98443	0.224794
TO-57-18-3w	Toumbounto	white	3	S/SPL w2 (SbCa)	0.0936933	0.0149307	0.0139936	0.635464	0.00928535	0.00769465	0.0467392	0.0966378	0.000822829	0.00050287	0.00905972	0.000149311	0.00148715	1.92111e-06	0.0647102	0.00299541	22.4891	115.179	12.9339	22.105	3.08789	10.0199	119.277	100.256	2.06454	1126.37	10.4649	824.639	2.61957	30.1505	1.95143	0.337506	2.39041	15.3535	0.0165787	1.51316	54055.8	0.111863	121.604	4.37495	7.81795	0.915499	3.02628	0.521929	0.1579
TO-57-20-1w	Toumbounto	white	3	S/SPL w2 (SbCa)	0.105166	0.0157335	0.0126037	0.630212	0.00752593	0.00815042	0.04073	0.0964775	0.000776694	0.000542475	0.00908282	0.000148689	0.000320149	2.43168e-06	0.0648597	0.00579386	17.9497	132.898	12.8949	3.21154	2.91811	11.6718	118.78	126.169	2.45704	242.482	10.2936	827.337	2.705	31.21	1.92575	0.421614	5.33883	29.272	0.01615	1.91531	54180.7	0.113389	91.5851	3.89777	7.33531	0.826997	3.53515	0.817492	0.147409
TO-6-38C-6w	Toumbounto	white	3	S/SPL w2 (SbCa)	0.107143	0.0157031	0.0128987	0.620709	0.0113962	0.008123	0.0456969	0.0968445	0.000888795	0.000843467	0.00887318	0.000308026	0.000926296	5.72202e-05	0.0653993	0.00225765	23.0016	136.55	12.4337	17.879	2.71325	7.53243	246.066	68.5306	2.3737	701.58	11.3153	854.875	2.81538	27.7241	1.75353	0.509579	0.323862	0.146507	0	45.0695	54631.4	0.196336	151.109	4.97109	9.83505	0.991556	3.58356	0.687061	0.181585
TO-2-30w	Toumbounto	white	3	S/SPL w2 (SbCa)	0.112027	0.0177329	0.0106226	0.6208	0.00557655	0.00864786	0.0369343	0.111267	0.000604114	0.000600834	0.00616788	0.000165886	9.12848e-05	2.04494e-06	0.0656221	0.000919938	23.0573	127.003	9.71036	12.1075	3.67839	8.04458	132.518	58.7338	1.75962	69.1394	8.74197	1233.8	2.40097	24.8252	1.31267	0.57035	0.197602	1.00085	0.0387833	1.61069	54817.6	0.0437565	91.3501	3.25715	5.81095	0.63851	2.62454	0.431393	0.0826393
TO-17-1-3INTw	Toumbounto	white	3	S/SPL w2 (SbCa)	0.114279	0.0190373	0.0171681	0.607331	0.0073859	0.00817916	0.0380613	0.102912	0.00101294	0.000700314	0.0119164	0.000120331	0.000632081	0.000113251	0.0657371	0.0033611	26.3627	132.292	18.6214	18.1634	3.96004	65.536	96.1262	118.886	3.22287	478.74	11.6026	902.7	3.48536	31.6327	2.3814	0.367871	0.682918	0.306182	0.0801199	89.2021	54913.6	0.220539	83.1896	5.03229	10.7943	1.09897	3.83673	0.806234	0.233001
TO-29-200w	Toumbounto	white	3	S/SPL w2 (SbCa)	0.0940416	0.0100382	0.00787538	0.669982	0.00666246	0.00767203	0.0253749	0.0708797	0.000937031	0.000390634	0.0126341	0.000146694	0.00898601	9.20331e-06	0.065786	0.0170316	12.3287	99.5933	22.7545	37.9609	1.59369	7.47423	117.187	69.2863	2.56056	6806.04	9.07426	602.293	1.66959	19.6256	1.50356	0.272694	0.985177	0.34602	0.102783	7.24898	54954.5	0.105475	186.873	3.02149	11.315	1.12379	2.7193	0.654965	0.0901845
TO-29-201w	Toumbounto	white	3	S/SPL w2 (SbCa)	0.109085	0.0198587	0.00802951	0.639829	0.0148394	0.0128069	0.0375061	0.0811469	0.000628268	0.00108163	0.00655153	9.13094e-05	0.000371495	1.04863e-06	0.0660151	0.00043319	30.6396	176.228	11.0243	NA	2.43706	9.63177	72.9425	96.2439	2.74273	281.372	7.24497	632.016	1.78964	16.6059	1.65461	0.820996	0.351391	0.4908	0.0368545	0.825954	55145.9	0.00794265	115.578	3.43245	6.19542	0.638155	2.57008	0.383618	0.0651128
TO-29-198w	Toumbounto	white	3	S/SPL w2 (SbCa)	0.101904	0.0150007	0.0111942	0.634577	0.00791759	0.00885248	0.0446723	0.0959134	0.000900755	0.000447248	0.00869425	0.000119359	0.000363514	1.18278e-06	0.0663316	0.00142378	18.733	123.496	11.8928	12.8679	2.71635	8.10071	95.3501	102.331	2.43677	275.327	10.6864	717.139	2.62165	28.7693	2.09505	0.542239	0.381949	3.20223	0.0138049	0.931615	55410.2	0.20801	112.099	5.0047	8.52213	1.08052	3.26242	0.689998	0.10537
TO-33-20w	Toumbounto	white	3	S/SPL w2 (SbCa)	0.101047	0.0148547	0.0106292	0.627273	0.0081549	0.00842112	0.045523	0.103017	0.000637394	0.000575984	0.00796485	0.000162025	0.00075479	3.97127e-06	0.0678389	0.00133888	17.2348	122.473	12.1707	13.0982	2.11162	7.45776	129.434	116.087	1.9789	571.68	10.8367	700.994	2.26101	23.1877	1.35594	0.343709	9.74167	35.9094	0.0375363	3.12797	56669.4	0.20651	98.0388	3.58707	6.46032	0.656863	2.59264	0.403833	0.197476
TO-6-20A-6w	Toumbounto	white	3	S/SPL w2 (SbCa)	0.0781111	0.0141381	0.0106255	0.64736	0.0086067	0.00707395	0.0685962	0.0835696	0.000746289	0.000556434	0.00907359	9.99729e-05	0.000312906	1.11665e-06	0.0686548	0.000887712	23.1326	104.684	11.4026	10.3223	2.36647	6.18533	79.8633	112.733	1.78025	236.996	17.5197	663.148	2.28274	26.3322	1.70068	0.0545568	7.97283	31.7739	0.00160536	0.879533	57351	0.0125121	92.8232	3.71619	6.62782	0.673102	2.79377	0.367528	0.13092
TO-17-1-1w	Toumbounto	white	3	S/SPL w2 (SbCa)	0.0901693	0.0156692	0.014456	0.636381	0.00776962	0.0074064	0.0460514	0.0998663	0.000808615	0.000522387	0.00856145	0.000114531	0.000188197	1.6861e-06	0.0692796	0.000942548	18.9362	112.518	12.2896	9.6414	2.94474	9.15129	91.4933	96.6544	2.12848	142.541	10.8301	861.957	2.66888	29.7867	1.83331	0.328286	1.57014	15.2438	0.010082	1.32806	57872.9	0.155571	101.879	4.22998	7.8332	0.807114	3.18141	0.62201	0.184298
TO-17-1-1INTw	Toumbounto	white	3	S/SPL w2 (SbCa)	0.109666	0.0177422	0.0113757	0.622161	0.00974671	0.00679008	0.0436338	0.0932283	0.000695815	0.00065867	0.00755088	0.000155278	0.000543513	3.91526e-05	0.069883	0.00456122	14.931	109.791	9.99365	17.7738	2.40377	7.70692	124.044	73.267	1.938	411.658	11.6308	714.935	2.24107	19.8891	1.54254	0.501775	0.666293	4.8849	0.0351121	30.8385	58376.9	0.100823	100.629	3.7934	6.8524	0.682891	2.72208	0.564322	0.0988169
TO-6-50w	Toumbounto	white	3	S/SPL w2 (SbCa)	0.0992933	0.0121943	0.00759796	0.661611	0.0123508	0.0124527	0.0380687	0.0764553	0.000629212	0.000589695	0.00689351	3.78134e-05	0	1.01832e-06	0.0699628	0.000156832	2.43751	175.694	11.1345	1.12946	2.18767	6.58884	30.2072	95.1909	2.23795	NA	10.831	656.258	2.32457	28.4672	1.54275	NA	0.0943604	NA	0	0.802083	58443.6	NA	112.481	4.66029	6.69921	0.629777	2.98411	NA	0.104001
TO-17-34w	Toumbounto	white	3	S/SPL w2 (SbCa)	0.0957959	0.014948	0.0122086	0.648947	0.00725582	0.0063062	0.0475671	0.0801982	0.000718939	0.000361066	0.0118611	0.000108496	0.00065247	1.46923e-06	0.0702708	0.00112865	19.272	111.428	10.3121	15.0336	2.26833	7.29145	86.6724	181.512	2.0457	494.183	8.28436	657.604	2.27248	25.0719	1.73666	0.42332	7.84054	48.345	0.0347665	1.15724	58700.9	0.0675272	74.6309	3.51814	6.54148	0.711865	2.69518	0.502178	0.0922447
TO-17-22w	Toumbounto	white	3	S/SPL w2 (SbCa)	0.102282	0.0170167	0.0104691	0.631265	0.00730631	0.00801676	0.0475683	0.0947604	0.000615919	0.000549703	0.00644182	0.000138217	0.000224377	3.17504e-06	0.0707919	0.000855526	26.9273	131.132	9.02465	4.07115	3.03308	7.07874	110.415	72.786	1.86852	169.944	10.6264	765.035	2.14777	23.5309	1.30394	0.269111	0.373113	1.41423	0.0140038	2.50082	59136.1	0.0931808	98.5	3.21481	5.73751	0.660294	2.54989	0.47488	0.115308
TO-29-157w	Toumbounto	white	3	S/SPL w2 (SbCa)	0.114079	0.0182282	0.00817143	0.611207	0.00625643	0.00833735	0.0395186	0.111966	0.00046187	0.00159898	0.0054104	0.000108813	0.000288665	1.14028e-06	0.0721638	0.000246301	19.7547	132.058	8.12957	10.2349	2.66452	7.76883	86.9254	54.3118	1.52868	218.636	7.95058	990.221	1.70543	18.0016	0.909178	0.546372	NA	0.53988	0.00963161	0.898139	60282.2	0.129078	135.976	2.38904	4.93334	0.476283	1.98285	0.377316	0.119837
TO-57-25INTw	Toumbounto	white	3	S/SPL w2 (SbCa)	0.107197	0.0179921	0.017414	0.623695	0.00691308	0.00809793	0.0313259	0.0983852	0.000860907	0.000516593	0.00965669	0.000112029	0.000331746	3.17569e-06	0.073258	0.00199363	26.2372	124.214	14.6915	15.7976	2.91376	11.0224	89.4944	237.058	2.48508	251.265	7.32241	1039.43	2.97877	32.6256	1.82468	0.346803	0.826759	1.42993	0.0272987	2.50133	61196.2	0.137401	94.8735	4.74163	8.691	0.881488	3.47358	0.673549	0.118753
TO-6-38C-2w	Toumbounto	white	3	S/SPL w2 (SbCa)	0.120911	0.0143879	0.0132829	0.616599	0.0100057	0.00830021	0.0457946	0.0791437	0.00119579	0.000615751	0.00926614	9.20956e-05	0.000312191	3.10188e-06	0.0752103	0.00340361	7.95428	116.382	15.1031	9.41854	5.27864	9.30715	73.5705	87.8846	2.26289	236.455	8.11404	560.492	3.21084	35.5503	2.32571	0.252249	0.181524	0.447007	0	2.44319	62827.1	NA	136.104	4.65361	8.21637	0.868998	3.8186	0.546549	0.150887
TO-29-140-3w	Toumbounto	white	3	S/SPL w2 (SbCa)	0.075804	0.0128077	0.0162715	0.65517	0.00713699	0.00632553	0.0409267	0.088847	0.00131614	0.000532004	0.0163003	0.0001309	0.000171414	3.38468e-06	0.0754525	0.000817528	22.3835	108.94	13.8007	34.247	3.43651	9.11499	104.569	78.415	3.76643	129.829	11.3669	870.166	2.45477	29.032	2.73805	0.504095	1.30833	1.30185	0.0296053	2.66594	63029.4	0.166454	236.617	4.30464	13.2552	1.24973	3.76687	0.679293	0.117578
TO-29-215w	Toumbounto	white	3	S/SPL w2 (SbCa)	0.102015	0.016321	0.0117714	0.627896	0.00626143	0.00771095	0.0389591	0.0969993	0.000627328	0.000677016	0.00854414	0.000177532	0.000844075	6.62858e-06	0.0771904	0.00205281	23.249	129.225	10.3124	8.62597	2.32278	7.46614	141.821	161.242	2.26198	639.305	10.053	803.276	2.43071	28.9394	1.36627	0.218064	11.7828	50.9536	0.0442495	5.221	64481.1	0.118794	92.9573	3.43346	6.3987	0.641194	2.58104	0.567576	0.134764
TO-29-154w	Toumbounto	white	3	S/SPL w2 (SbCa)	0.113191	0.0139241	0.0038099	0.628123	0.0045851	0.00943037	0.0398819	0.0994599	0.000298266	0.000372318	0.00593302	0.00010271	0.000370932	3.75289e-06	0.0774329	0.00126698	22.3988	141.349	4.51078	3.46873	0.839032	3.32139	82.0501	94.6228	1.10297	280.945	7.34117	860.369	1.16173	12.9805	0.631887	0.376895	4.98233	18.4295	0.0210414	2.95596	64683.7	0.0274391	82.8413	1.66682	3.10648	0.327185	1.41918	0.219527	0.041481
TO-52-27INTw	Toumbounto	white	3	S/SPL w2 (SbCa)	0.110152	0.0119369	0.0106008	0.64457	0.00935475	0.0147066	0.0253381	0.081967	0.00109396	0.000634854	0.0081841	5.46556e-05	2.07802e-05	4.62334e-06	0.0790527	0.000574052	23.5987	125.656	13.9314	13.7308	2.64646	9.38723	43.6616	75.4144	3.0944	15.739	6.12845	832.393	2.80808	29.412	1.76583	0.146417	0.306589	0.289899	0.0169879	3.64157	66036.8	0.0927166	71.8944	3.32169	6.51225	0.682372	2.95353	0.646074	0.165475
TO-17-52w	Toumbounto	white	3	S/SPL w2 (SbCa)	0.0949619	0.0131326	0.00819426	0.64504	0.00848067	0.010179	0.0388685	0.0863571	0.000559509	0.00069653	0.00591772	0.000116365	0.0002089	2.9896e-06	0.0804866	0.00509967	27.4602	147.548	9.0365	NA	3.15239	7.34058	92.9579	97.5519	1.83909	158.222	9.02306	715.267	1.89163	21.4643	1.27757	0.0336251	0.646632	7.97826	0.0245573	2.35476	67234.6	NA	81.8428	3.12557	5.21327	0.560963	2.32416	0.479546	0.0315014
TO-29-60w	Toumbounto	white	3	S/SPL w2 (SbCa)	0.0939597	0.0141117	0.011558	0.633079	0.00908803	0.00769352	0.0508848	0.084962	0.000678541	0.000534604	0.00950166	0.000123143	0.00027992	1.19956e-06	0.0806033	0.00124842	24.0202	124.989	10.4791	23.2392	2.51056	6.98562	98.373	94.0833	1.98821	212.013	9.53386	688.946	2.36864	22.064	1.78208	0.475734	7.46942	20.8627	0.022071	0.944834	67332.1	0.0663761	90.2976	4.82166	7.43724	0.762985	2.80471	0.620953	0.084893
TO-29-164w	Toumbounto	white	3	S/SPL w2 (SbCa)	0.102282	0.0155876	0.00881572	0.634682	0.00511735	0.00757507	0.034572	0.100643	0.000571635	0.000386029	0.00504261	0.000245684	5.82918e-05	1.92748e-06	0.0820178	0.000513648	19.7129	122.42	8.41178	NA	2.80899	5.81197	196.264	54.5944	1.72606	44.1504	9.14423	1023.73	1.99217	21.4007	1.17764	0.438532	0.0781351	0.125836	0.00783865	1.51818	68513.7	0.0759573	71.5881	2.90864	5.38039	0.576504	2.3991	0.373132	0.114057
TO-33-16-1w	Toumbounto	white	3	S/SPL w2 (SbCa)	0.0914283	0.0148166	0.0144584	0.63281	0.00888031	0.00779982	0.0439899	0.0903134	0.000912706	0.000590274	0.00872719	9.5363e-05	0.000166901	1.87271e-06	0.0820974	0.00117734	21.3562	131.952	12.8689	14.4577	2.56919	8.62774	76.1807	86.1698	2.7388	126.412	9.85243	759.147	2.71259	28.6184	2.04513	0.344395	0.892545	3.08806	0.0120152	1.47504	68580.2	0.125867	96.9692	4.59868	8.40295	0.911419	3.46015	0.637581	0.103037
TO-29-81INTw	Toumbounto	white	3	S/SPL w2 (SbCa)	0.109318	0.0154869	0.00904316	0.623269	0.00549778	0.00913799	0.0350586	0.10015	0.000514034	0.000436187	0.00537943	0.000151371	4.88723e-05	4.57169e-06	0.0825402	0.00199971	20.4242	132.867	8.68448	20.4578	2.88587	6.35271	120.923	57.6384	1.63176	37.016	9.11716	1029.07	2.0279	20.7032	1.1285	0.54386	0.058354	0.170023	0.0298897	3.60089	68950.2	0.0657967	71.6004	2.94109	5.42913	0.571763	3.32371	0.343328	0.0669133
TO-6-20A-5w	Toumbounto	white	3	S/SPL w2 (SbCa)	0.113578	0.0160357	0.0135502	0.60007	0.00555906	0.00774362	0.0394392	0.105588	0.000752604	0.000566005	0.00909108	0.000389773	0.000134179	5.88695e-06	0.083815	0.00188773	24.8802	129.721	15.0786	14.5313	3.03869	10.929	311.37	61.1612	2.0644	101.627	10.1192	858.165	2.41692	25.9115	1.60372	0.0389823	0.536079	0.804644	0.0462812	4.63686	70015	0.152408	77.2791	4.09663	7.28713	0.720072	2.54493	0.244704	0.115088
TO-29-54w	Toumbounto	white	3	S/SPL w2 (SbCa)	0.0995555	0.0150102	0.0108423	0.635755	0.00712005	0.00820723	0.0359795	0.0910457	0.000723032	0.000609916	0.00715247	0.000144366	3.37129e-05	2.61421e-06	0.0845798	0.00157413	18.0179	123.773	10.8861	5.33986	2.01258	6.77666	115.327	74.3214	2.2127	25.5343	8.86372	796.117	2.12897	22.3791	1.41976	0.371956	0.0957839	0.407733	NA	2.05908	70654	0.239941	76.1829	4.15834	5.72687	0.64763	2.62478	0.51667	0.192915
TO-17-21-3w	Toumbounto	white	3	S/SPL w2 (SbCa)	0.108657	0.0142345	0.00952523	0.605331	0.00930265	0.00959075	0.0451638	0.0965193	0.000703606	0.000562592	0.00898512	0.000238439	0.00120356	5.30656e-06	0.0858408	0.00216011	20.9781	145.878	11.2678	14.3186	2.61725	7.73393	190.477	176.28	2.08067	911.579	11.2035	721.369	2.44758	24.1137	1.56384	0.481453	12.1342	46.343	0.0419841	4.17971	71707.3	0.184392	116.25	3.84991	7.12166	0.658888	2.88301	0.581302	0.143374
TO-17-1B-2INTw	Toumbounto	white	3	S/SPL w2 (SbCa)	0.113238	0.0176256	0.0146566	0.601777	0.00644477	0.00811113	0.0328416	0.101157	0.000823534	0.000396535	0.00912391	0.000138593	0.000783233	3.13611e-06	0.0884471	0.00206639	27.4792	128.809	14.8901	16.994	2.21873	10.1119	110.715	369.188	2.6271	593.223	9.02412	995.877	2.95796	31.5247	1.82692	0.150321	1.10773	1.6227	0.00800685	2.47016	73884.4	0.134769	83.4139	4.57951	9.14578	0.849726	3.31876	0.659685	0.172662
TO-29-151w	Toumbounto	white	3	S/SPL w2 (SbCa)	0.106415	0.0154595	0.00682856	0.631395	0.011297	0.0111362	0.0400606	0.0771064	0.000619077	0.000463331	0.00701883	0.000197423	0.00023793	9.76909e-06	0.0897539	0.000619522	11.1137	162.142	9.51929	10.6713	2.16609	8.6456	157.712	76.7396	1.92285	180.209	8.64542	466.13	1.61843	16.0725	1.29889	0.350554	NA	5.22891	0.00774564	7.69462	74976.1	0.177315	71.7285	2.9619	5.15764	0.510184	2.13405	0.216498	0.150587
TO-52-17-2w	Toumbounto	white	3	S/SPL w2 (SbCa)	0.094915	0.013189	0.00584083	0.650439	0.00680082	0.0141337	0.0303113	0.0817027	0.000416898	0.000440167	0.00509685	0.000148181	5.53334e-05	3.07872e-06	0.0925224	0.00207293	39.1383	174.858	8.02034	NA	2.5217	5.54724	118.375	68.9897	1.71622	41.9097	6.74177	858.934	1.70405	19.2822	1.04643	NA	0.019603	NA	0.0467272	2.42495	77288.8	NA	71.0502	3.17902	4.96454	0.558742	2.24964	0.516834	NA
TO-33-29w	Toumbounto	white	3	S/SPL w2 (SbCa)	0.0923878	0.0151218	0.0118155	0.618045	0.00988777	0.0103143	0.0390861	0.093885	0.000883265	0.000457026	0.00834391	0.000112543	5.45619e-05	1.57257e-06	0.0932112	0.00430853	14.5934	144.993	14.0514	15.8542	2.82828	7.75852	89.9049	118.415	2.58456	41.3254	9.91598	743.029	3.05733	31.8771	2.16474	NA	1.38726	3.22503	0	1.23863	77864.1	0.100007	107.061	5.5872	9.55229	1.01624	3.68449	0.50833	0.133799
TO-33-17w	Toumbounto	white	3	S/SPL w2 (SbCa)	0.101842	0.0118744	0.00687485	0.615306	0.0105298	0.00950181	0.0397936	0.0906983	0.00048032	0.000495215	0.00639543	0.000146383	0.000603896	3.13902e-06	0.097728	0.00600428	20.4858	191.253	7.82954	9.94775	2.83053	7.57105	116.938	134.481	1.89252	457.393	14.8237	578.573	2.07744	19.8539	1.05081	0.464289	1.63302	0.317696	NA	2.47245	81637.3	0.0640778	84.2422	3.03599	4.982	0.587503	4.46808	0.435338	0.173491
TO-57-20-2w	Toumbounto	white	3	S/SPL w2 (SbCa)	0.0888424	0.018863	0.0139301	0.611071	0.0103443	0.0107166	0.0301209	0.0937982	0.00124772	0.000411283	0.0094511	0.000122219	4.77469e-05	1.42613e-06	0.107125	0.0018104	27.2891	154.693	14.0474	16.2944	4.10831	11.9646	97.6346	175.211	3.10394	36.1636	9.64065	651.694	3.28744	32.4502	2.37115	0.713481	1.18984	1.24466	0.0625752	1.12329	89487.2	0.236493	336.156	5.80534	10.7758	1.03736	3.90457	0.905499	0.169677
TO-52-23w	Toumbounto	white	3	S/SPL w2 (SbCa)	0.0972869	0.0160037	0.00945413	0.611118	0.00628773	0.00723695	0.0327764	0.102558	0.000534767	0.000439245	0.00544161	0.000124276	0.000208168	3.55378e-06	0.107504	0.000726184	11.7468	146.39	8.66482	14.059	3.31274	7.59663	99.2777	74.4541	2.08279	157.667	8.30559	1109.21	2.08569	21.174	1.2217	0.350233	NA	0.330193	0.0158557	2.79914	89804	0.208432	80.8301	3.51912	5.89562	0.657719	2.42199	0.250097	0.165134
TO-29-195-1w	Toumbounto	white	3	S/SPL w2 (SbCa)	0.0993164	0.014795	0.00794449	0.618832	0.0106854	0.0128511	0.0362768	0.0757152	0.000678708	0.000436416	0.00628914	8.99563e-05	0.000210783	3.50813e-06	0.112711	0.00117118	28.9645	180.31	9.77387	6.04289	2.51615	7.50479	71.8615	82.7007	2.48798	159.648	7.84078	660.225	2.04737	23.5134	1.36065	NA	0.0720411	0.396144	0.0355182	2.76318	94153.7	0.0807435	82.7307	3.49666	5.7897	0.654046	2.3595	0.386852	0.0320593
TO-52-9w	Toumbounto	white	3	S/SPL w2 (SbCa)	0.096028	0.0136644	0.0111657	0.589707	0.0122054	0.0099459	0.0459848	0.0929947	0.000597987	0.000673541	0.00671017	0.000200604	0.000151904	6.20201e-06	0.117056	0.000762706	22.116	176.245	10.6296	13.9933	2.6701	7.43574	160.252	87.6015	2.70585	115.052	9.54545	870.504	2.19518	22.8433	1.22121	0.661545	0.217637	0.220237	0.0108287	4.88501	97782.6	0.20132	82.0464	3.32224	6.34208	0.634911	2.52796	0.683785	0.1354
TO-29-12INTw	Toumbounto	white	3	S/SPL w2 (SbCa)	0.0931066	0.0145166	0.0128123	0.584007	0.00672303	0.00899989	0.04207	0.103051	0.000973822	0.000619883	0.00827314	0.000128052	9.86935e-05	1.30968e-06	0.121461	0.00155255	17.8792	118.08	11.0349	7.20818	2.93356	10.2023	102.295	89.1836	2.4767	74.7508	9.82141	692.116	3.05636	27.813	2.03079	0.564912	1.88481	6.11043	0.0125684	1.03157	101463	0.1951	96.4889	5.16956	10.5874	1.18335	5.03187	0.838975	0.245498
TO-29-197w	Toumbounto	white	3	S/SPL w2 (SbCa)	0.0949743	0.01335	0.00519119	0.613525	0.00951914	0.0123915	0.0380781	0.0795114	0.000499177	0.000378403	0.00600388	8.97977e-05	0.000143323	3.00057e-06	0.124049	0.000477437	11.9245	229.8	9.38168	4.38771	3.0543	10.8436	71.7348	96.9707	1.93551	108.553	8.17698	652.161	2.06422	20.7404	0.997922	0.728286	NA	NA	0.00503256	2.3634	103624	0.107729	48.2012	2.85181	5.33239	0.583406	2.45912	0.403067	0.0059479
TO-29-195-2w	Toumbounto	white	3	S/SPL w2 (SbCa)	0.0986283	0.0152758	0.00746606	0.596277	0.0110159	0.0119158	0.0362692	0.0785647	0.000647967	0.000420889	0.00605124	8.44714e-05	0.0019718	3.61942e-06	0.132765	0.000657013	27.6903	182.703	9.21347	9.21366	2.50195	6.43189	67.4799	87.9594	2.14729	1493.45	7.90932	680.615	2.0684	21.5675	1.35767	0.103494	0.143533	0.108723	0.0297561	2.85084	110906	0.0576094	79.9784	3.61631	6.05596	0.702595	2.66405	0.467392	0.0459808
AL-194EXTw	Alinguel	white	4	S/SPL w2 (SbCa)	0.147131	0.00963593	0.0059018	0.706132	0.00489121	0.0124767	0.0299533	0.0681777	0.000448857	0.00111079	0.00364882	5.72336e-05	1.59644e-05	3.2481e-06	0.00867343	0.000443135	15.561	128.995	6.47624	9.0744	1.2573	5.83084	45.7211	53.3016	0.98946	12.0915	6.32272	521.386	1.6525	22.4484	0.99309	0.268854	0.844291	0.130656	0	2.55836	7245.36	NA	68.3379	2.35545	4.21945	0.451249	1.75631	0.225162	0.0795749
AL-108EXTw	Alinguel	white	4	S/SPL w2 (SbCa)	0.121499	0.014964	0.0116044	0.670811	0.0049305	0.0105785	0.0448825	0.099219	0.000651055	0.000353035	0.00525191	8.97508e-05	2.15573e-05	1.13472e-06	0.0127337	0.000358815	22.8596	112.507	10.338	12.9116	1.85637	5.70468	71.6974	44.0909	1.70353	16.3275	9.8434	1145.34	2.42803	23.0971	1.35457	0.449205	0.119935	0.0778365	0.00917118	0.893763	10637.2	0.0642615	99.006	3.39846	6.62401	0.69919	2.52212	0.489179	0.0796612
AL-204EXTw	Alinguel	white	4	S/SPL w2 (SbCa)	0.125457	0.0206336	0.0123913	0.642055	0.00596491	0.0110207	0.0393904	0.116237	0.000626912	0.00116751	0.00763598	5.07499e-05	9.03922e-05	1.30093e-06	0.0146492	0.000225915	25.7246	138.296	11.4823	13.9665	2.80589	9.5327	40.5415	50.8903	2.08841	68.4633	8.64768	1313.07	2.22835	22.2181	1.28786	0.786602	0.122034	0.208484	0.00609123	1.02468	12237.3	0.126518	142.976	3.17599	6.58003	0.640543	2.68998	0.527056	0.0698964
AL-37EXTw	Alinguel	white	4	S/SPL w2 (SbCa)	0.13916	0.0177735	0.01713	0.638041	0.00537225	0.0132892	0.0385222	0.103744	0.000785368	0.000310303	0.00773756	5.92671e-05	4.10318e-05	2.58934e-06	0.015605	0.000378771	21.8918	150.805	15.4101	13.9632	3.17476	11.7609	47.3455	52.5922	2.73064	31.0776	9.99957	1009.92	2.70075	26.1975	1.79134	0.377596	0.0681437	0.034302	NA	2.03949	13035.7	0.0545199	94.7063	4.11523	8.0829	0.871942	3.32388	0.617542	0.133915
AL-194INTw	Alinguel	white	4	S/SPL w2 (SbCa)	0.127173	0.0113245	0.00980351	0.670252	0.00703725	0.00974736	0.0309258	0.0759661	0.000548098	0.000773446	0.00585396	0.000163886	9.1793e-05	6.01435e-06	0.0467704	0.0019891	15.6085	136.611	9.46652	11.9385	2.72344	5.91051	130.92	157.699	1.33262	69.5243	7.36301	590.943	1.76243	22.4616	1.07403	0.391629	2.14901	0.73997	0	4.7372	39069.8	NA	84.1988	2.90514	5.14404	0.494183	2.1449	0.28576	0.101131
AL-204INTw	Alinguel	white	4	S/SPL w2 (SbCa)	0.112168	0.0165317	0.00866263	0.630849	0.00572635	0.00929699	0.0370126	0.107024	0.000517498	0.000799402	0.00826484	0.000167619	0.00224021	1.2774e-06	0.0574897	0.000616845	22.4854	137.531	9.14504	15.8114	2.783	8.79937	133.902	62.2526	1.9691	1696.74	7.84174	1429.61	1.73656	17.7064	1.06019	0.548273	0.252569	0.71331	0.0170213	1.00614	48024.1	0.0540105	232.694	2.88372	5.69493	0.496281	2.12096	0.397305	0.0620309
AL-108INTw	Alinguel	white	4	S/SPL w2 (SbCa)	0.0998319	0.0146115	0.0119392	0.657511	0.00463452	0.00752303	0.0388624	0.0970296	0.000615705	0.00032262	0.00653752	0.000157704	5.11888e-05	1.46309e-06	0.0579044	0.000569402	18.8065	112.31	10.2117	7.31372	1.95346	5.85853	125.982	70.5097	1.93707	38.7706	8.02842	1015.47	2.40974	22.0543	1.46042	0.340315	0.095597	0.256032	0.0130435	1.1524	48370.5	0.140641	87.3189	3.62289	7.0327	0.667025	2.68063	0.541793	0.0902543
AL-37INTw	Alinguel	white	4	S/SPL w2 (SbCa)	0.117235	0.0161922	0.0153047	0.631947	0.00515957	0.00901979	0.0347382	0.0986193	0.000803346	0.00031815	0.00926381	7.50579e-05	7.37215e-05	5.92925e-06	0.0583137	0.000868147	18.0093	131.566	14.7932	16.7656	3.58104	181.347	59.96	48.9116	2.40261	55.8369	9.72269	906.059	2.5516	22.9851	1.87254	0.477077	0.0943885	0.00955094	0.00996093	4.67017	48712.5	0.0091333	89.5935	4.38312	8.24819	0.86484	4.22168	0.667178	0.178405
AL-75w	Alinguel	white	4	S/SPL w2 (SbCa)	0.0898884	0.0112003	0.00856712	0.59941	0.0109371	0.0134528	0.0419742	0.0819455	0.000702641	0.000352898	0.00706775	0.000101281	0.000226026	1.33464e-06	0.130001	0.00238912	0.981583	185.307	11.1966	9.70741	3.12451	9.90397	80.9079	86.1931	1.91433	171.193	7.54192	629.945	2.29693	23.8729	1.917	0.566512	0.58245	NA	NA	1.05123	108596	NA	179.748	4.90523	11.0089	0.964797	3.49459	0.573311	NA
TO-6-47EXTcls	Toumbounto	white	4	S/SPL w2 (SbCa)	0.109547	0.0150876	0.0189062	0.654153	0.00684143	0.00995572	0.0528713	0.111197	0.000948142	0.00305722	0.00883687	3.51429e-05	2.11536e-05	1.91726e-06	0.0066536	0.000254398	19.3496	118.69	16.3614	15.0645	4.37545	11.8738	28.0739	51.0948	2.79735	16.0218	13.9686	671.202	3.64313	52.0829	2.00883	0.608794	0.421309	0.0279161	0.0110187	1.51013	5558.1	0.258391	132.938	5.16365	9.8954	1.06846	4.20532	0.790886	0.167778
TO-6-51EXTw	Toumbounto	white	4	S/SPL w2 (SbCa)	0.128124	0.0168978	0.015958	0.662501	0.00556415	0.0114819	0.0357272	0.101108	0.000761173	0.00354021	0.00763211	3.33206e-05	2.03381e-05	1.90008e-06	0.00819244	0.000167169	18.4412	111.767	13.3256	10.8469	8.88073	12.0836	26.6181	54.1353	2.50405	15.4041	10.2789	1309.36	3.01458	34.206	1.79156	0.604761	0.0634037	0.00610087	0.00492706	1.4966	6843.57	0.174275	95.8878	4.25294	8.27325	0.908587	3.46064	0.717009	0.141173
TO-29-80-2EXTw	Toumbounto	white	4	S/SPL w2 (SbCa)	0.127406	0.0178359	0.0113889	0.674059	0.00647692	0.0112865	0.0411695	0.0893579	0.000607728	0.00185497	0.00569982	5.34998e-05	0.000143729	1.16771e-06	0.0106709	0.000272898	22.4133	122.944	10.2387	16.0746	2.15242	7.47633	42.7383	46.2246	1.95838	108.861	9.51968	841.022	2.36416	21.7662	1.29756	0.521856	0.024231	0.108373	0.0133758	0.919745	8913.93	0.184784	86.3888	3.18309	6.0418	0.642647	2.51381	0.550071	0.112324
TO-2-17EXTw	Toumbounto	white	4	S/SPL w2 (SbCa)	0.122856	0.0153568	0.00944296	0.676947	0.00569804	0.01287	0.0399792	0.093735	0.000547137	0.000569927	0.00497563	6.73358e-05	1.76653e-05	2.1286e-06	0.0143294	0.000693229	20.1677	134.691	8.87162	6.40718	2.85658	6.71432	53.7912	46.8346	1.90851	13.3798	8.75731	1004.08	2.04814	20.2206	1.13894	0.280724	0.0614511	0.0104064	0.017532	1.67659	11970.1	0.0628979	79.7372	2.72424	5.82642	0.583509	2.3366	0.495104	0.0975518
TO-33-30w	Toumbounto	white	4	S/SPL w2 (SbCa)	0.0996683	0.0123989	0.0120142	0.6628	0.00920342	0.00820641	0.0482825	0.102507	0.000596221	0.000413207	0.00684152	4.61679e-05	5.37758e-05	1.19335e-06	0.0354651	0.000151264	9.99434	141.062	11.3912	12.6158	2.15985	10.0847	36.8812	52.4886	1.97327	40.73	13.9269	456.382	2.49174	25.4293	1.48943	0.667756	NA	0.113668	0.0160766	0.939942	29625.8	0.281826	54.6922	3.85436	6.50623	0.718528	3.00445	0.411862	0.127334
TO-6-47INTw	Toumbounto	white	4	S/SPL w2 (SbCa)	0.0987669	0.0145092	0.0164535	0.654335	0.00789168	0.00838393	0.048655	0.100884	0.000825098	0.00274303	0.00824174	7.06914e-05	3.6956e-05	2.46047e-06	0.0356246	0.00104852	16.2293	128.897	14.7059	12.7183	5.28392	12.8717	56.4718	55.6159	2.66939	27.9906	12.7511	594.36	3.13728	45.6413	1.77184	0.640615	1.16923	0.0741891	0.00857063	1.93799	29759.1	0.158125	109.22	4.44754	8.21904	0.916742	3.44377	0.631348	0.105088
TO-29-73-1w	Toumbounto	white	4	S/SPL w2 (SbCa)	0.103923	0.0134987	0.0153506	0.668724	0.00666517	0.00819566	0.0331857	0.0963134	0.000773466	0.00107935	0.00776705	4.24102e-05	4.89988e-05	4.73574e-06	0.0426345	0.00019866	14.7531	122.711	13.0912	8.85251	2.7226	8.51178	33.8794	71.7631	2.62437	37.1119	20.7516	709.592	3.41241	33.4282	1.71662	0.924971	0.0481973	0.0813516	0.0254531	3.73011	35614.8	0.205774	72.7802	4.48968	7.74765	0.894823	3.58765	0.755028	0.139507
TO-6-5w	Toumbounto	white	4	S/SPL w2 (SbCa)	0.105627	0.0154356	0.00970121	0.633503	0.00774368	0.00833525	0.057312	0.102924	0.000643461	0.000466875	0.00765044	0.00013425	0.00032963	2.77396e-06	0.0477861	0.000729643	27.1328	120.143	10.0672	9.93299	4.04923	6.89016	107.245	67.7116	1.85128	249.663	13.7206	755.461	2.08379	23.304	1.28383	0.188838	0.200664	0.592101	0.00428507	2.18491	39918.2	0.220543	115.304	3.14412	5.88394	0.603153	2.39096	0.464117	0.124134
TO-33-4w	Toumbounto	white	4	S/SPL w2 (SbCa)	0.102868	0.0154172	0.0129476	0.650256	0.00859603	0.00881708	0.0466041	0.0939479	0.000810394	0.000766211	0.00727849	0.000139012	0.000830053	1.44944e-06	0.0486881	0.000193588	24.8907	127.697	11.7764	NA	2.29059	7.62939	111.05	145.945	2.44653	628.685	11.7519	819.605	2.68262	29.5053	1.84564	0.363606	0.153813	0.357972	0.0319648	1.14165	40671.7	0.0812864	90.8108	4.21353	8.09415	0.820677	3.4032	0.674369	0.148051
TO-29-121w	Toumbounto	white	4	S/SPL w2 (SbCa)	0.100022	0.0171333	0.00903499	0.637006	0.00703172	0.00755877	0.0571415	0.104107	0.000408677	0.00100653	0.0065024	0.000101266	9.12094e-05	2.08035e-06	0.0499163	0.000717716	24.31	122.965	7.16816	11.3719	1.42266	7.87318	80.8959	70.7467	1.28225	69.0823	10.4873	1234.85	1.73683	15.3588	0.834487	0.512466	1.17026	2.97697	NA	1.63859	41697.7	NA	111.655	2.34318	4.22826	0.487718	1.80816	0.340216	0.041961
TO-29-182INTw	Toumbounto	white	4	S/SPL w2 (SbCa)	0.1073	0.0133594	0.00993625	0.658299	0.00831091	0.0120999	0.0341143	0.0903826	0.000754835	0.0010483	0.00753396	0.00010423	3.56415e-05	3.9974e-06	0.0532871	0.00159487	28.7201	138.918	11.3389	6.91357	3.10644	9.55298	83.2643	187.026	2.57359	26.995	9.7556	718.564	2.38737	25.8773	1.44676	0.225966	1.23542	0.893976	0.029883	3.14855	44513.5	0.0712403	105.119	3.53802	6.50649	0.68937	2.99119	0.587212	0.126974
TO-29-161w	Toumbounto	white	4	S/SPL w2 (SbCa)	0.129413	0.0150709	0.0175271	0.647344	0.00575082	0.00892046	0.0277976	0.0768158	0.00154927	0.000619339	0.010956	9.51419e-05	3.79955e-05	3.50461e-06	0.0555448	0.000983942	20.3874	102.48	19.1963	7.16156	4.26062	10.8511	76.0041	58.7178	2.94019	28.778	7.93469	709.147	3.47225	36.989	2.22268	0.513986	0.294708	0.363048	0.163558	2.76041	46399.4	0.115585	107.383	4.3561	8.62816	0.934172	3.92908	0.782343	0.182262
TO-33-23w	Toumbounto	white	4	S/SPL w2 (SbCa)	0.112433	0.0172318	0.0123144	0.636837	0.00665965	0.00825512	0.034736	0.101401	0.000777129	0.000879526	0.00801052	0.000262818	5.65937e-05	3.64549e-06	0.0572836	0.000985867	24.1106	120.414	11.7018	5.78714	3.24827	8.37542	209.952	83.682	2.16431	42.8643	10.6303	921.949	2.48996	24.5828	1.57149	0.34369	0.552108	0.947916	0.0172142	2.87137	47852	0.0286836	104.295	3.53304	6.58405	0.745156	2.92261	0.47832	0.133676
TO-33-25w	Toumbounto	white	4	S/SPL w2 (SbCa)	0.114147	0.0151472	0.0107631	0.626801	0.00712076	0.00875046	0.0452097	0.0964272	0.000803161	0.000330763	0.00907501	8.54877e-05	0.000275105	3.13436e-06	0.0585763	0.0048083	19.1471	116.997	13.3484	17.9706	2.09954	6.57475	68.2918	52.5372	2.47309	208.366	11.1447	700.802	2.01513	22.4325	1.83759	0.213122	0.152913	0.805082	0.00928878	2.46878	48931.8	0.11515	163.456	3.93779	11.0281	0.826864	2.81016	0.450842	0.125926
TO-6-51INTw	Toumbounto	white	4	S/SPL w2 (SbCa)	0.108293	0.0150242	0.0112512	0.650372	0.00808542	0.00871928	0.0383414	0.0914397	0.000551692	0.00110127	0.00611207	6.81656e-05	5.84032e-05	1.51403e-06	0.0588124	9.58064e-05	13.8222	124.412	9.55806	7.57655	2.77815	8.89284	54.4541	68.224	1.86505	44.2348	8.83567	821.007	2.23778	25.1077	1.29187	0.495315	0.0681845	0.057362	NA	1.19252	49129	0.0458872	63.1857	3.05804	5.8509	0.621313	2.41866	0.503583	0.0729294
TO-6-53w	Toumbounto	white	4	S/SPL w2 (SbCa)	0.0987651	0.0166287	0.0153827	0.646692	0.00847669	0.00741405	0.0428879	0.0893563	0.000930503	0.000555633	0.00888401	0.000217272	0.00033376	1.44073e-06	0.0591028	0.00245136	15.9752	114.991	13.7502	11.0629	2.99685	8.45773	173.568	290.375	2.53896	252.791	9.41554	740.29	2.81602	31.6343	2.14683	0.310959	1.92	6.85351	NA	1.13479	49371.6	0.0316823	106.273	4.36051	8.23595	0.902082	3.33935	0.681299	0.103154
TO-33-6w	Toumbounto	white	4	S/SPL w2 (SbCa)	0.100625	0.0173535	0.0135916	0.641978	0.00885912	0.0080623	0.0463247	0.0893952	0.000775693	0.000552622	0.00961532	0.000126794	0.000372249	3.49444e-06	0.0595421	0.0010773	25.8113	127.957	11.9888	NA	2.48884	7.92278	101.29	112.693	2.37853	281.943	8.52421	740.398	2.65361	27.1669	1.97791	0.267462	7.83727	38.6178	0.0330144	2.75239	49738.6	0.060292	88.5693	4.2323	7.6191	0.908342	3.29948	0.621274	0.142511
TO-29-80-2INTw	Toumbounto	white	4	S/SPL w2 (SbCa)	0.112037	0.0154892	0.0116161	0.638836	0.00713622	0.00931477	0.0360746	0.0943228	0.000767992	0.00101603	0.00658853	0.000102721	0.000193179	3.76836e-06	0.063969	0.000775976	18.4885	114.883	11.3057	21.869	2.86583	8.04524	82.059	62.7923	2.07628	146.314	8.52443	838.308	2.62198	24.3047	1.48346	0.478998	0.0890902	0.304501	0.0180161	2.96815	53436.6	0.117127	77.5049	3.56638	6.32532	0.710764	2.78516	0.510211	0.0955573
TO-6-47MIDw	Toumbounto	white	4	S/SPL w2 (SbCa)	0.0947984	0.014467	0.0163059	0.630276	0.00815453	0.00733153	0.0477893	0.102825	0.000815776	0.00131519	0.00788908	9.35772e-05	5.65589e-05	2.40885e-06	0.0640983	0.00227361	15.6109	132.706	14.0502	11.8422	7.56365	14.0324	74.7541	62.14	2.47157	42.8379	11.9502	564.947	3.076	47.3843	1.69579	0.575136	1.68354	0.0642993	0.00433307	1.89733	53544.6	0.137046	100.018	4.58382	8.38517	0.939435	3.5363	0.701965	0.0984102
TO-29-182EXTw	Toumbounto	white	4	S/SPL w2 (SbCa)	0.108769	0.0143338	0.0113411	0.627844	0.0057054	0.00739974	0.0433371	0.103388	0.000625433	0.000869723	0.0057299	0.000131758	5.0049e-05	2.42474e-06	0.0663991	0.00216483	31.4945	128.835	9.38374	9.42676	2.08225	5.95781	105.255	266.768	1.9836	37.9073	13.0227	711.377	2.46438	27.1031	1.39118	0.170044	1.35072	1.43536	0.0238784	1.90984	55466.6	0.0841979	110.981	3.32198	5.89689	0.671025	2.74471	0.551576	0.116599
TO-2-17INTw	Toumbounto	white	4	S/SPL w2 (SbCa)	0.105596	0.0142544	0.00672599	0.644209	0.00661005	0.014277	0.0343848	0.0935152	0.00044007	0.000399572	0.00455344	0.000109056	6.18838e-05	2.68303e-06	0.071844	0.00101046	24.1455	181.207	7.77431	NA	3.35273	7.58482	87.1197	63.8565	1.973	46.871	7.44765	948.468	1.77727	18.5069	1.07586	NA	0.135752	NA	0.0619513	2.11329	60015	NA	73.5209	2.80281	4.76206	0.542232	2.02458	0.300536	0.137296
TO-52-21w	Toumbounto	white	4	S/SPL w2 (SbCa)	0.10075	0.0158638	0.0115454	0.616454	0.00848591	0.00737118	0.0539374	0.0989036	0.000643806	0.000900282	0.00719944	0.000517167	0.000425965	3.18451e-06	0.0724807	0.00275805	30.6851	136.712	10.8395	2.09783	4.04954	9.82724	413.139	105.32	2.03322	322.628	10.7903	740.439	2.24035	25.3173	1.51712	0.258027	2.21907	8.00172	0.0377209	2.50828	60546.9	0.0394101	107.016	3.56014	6.42933	0.680036	2.52592	0.511785	0.106822
TO-6-51MIDw	Toumbounto	white	4	S/SPL w2 (SbCa)	0.10331	0.0132444	0.00840888	0.637556	0.0100934	0.00784529	0.0443317	0.0849233	0.00040115	0.000391466	0.00450676	8.26571e-05	6.22838e-05	1.00038e-06	0.0833782	0.000101646	12.5316	123.929	7.03533	4.67989	1.38349	9.06456	66.0306	76.2559	1.31341	47.174	7.20379	587.242	1.56326	18.4519	0.978501	0.430569	0.0933605	NA	NA	0.787947	69650.1	NA	51.7445	2.37702	4.43763	0.460173	1.91398	0.357506	0.0390947
TO-29-142w	Toumbounto	white	4	S/SPL w2 (SbCa)	0.0887199	0.0114849	0.00633465	0.635631	0.0119367	0.0134241	0.0453911	0.0683706	0.000530675	0.00042624	0.0065123	0.000111667	0.000260467	9.55567e-07	0.108066	0.00113819	26.3648	192.601	9.02265	2.6749	1.52505	6.63821	89.2053	104.566	2.31113	197.279	8.83724	551.765	1.68408	17.5799	1.37164	0.520184	7.20425	22.2882	0.00489883	0.752652	90273	0.114541	71.2117	3.29486	5.77334	0.62019	2.62639	0.576428	0.137831
TO-29-73-1cls	Toumbounto	colourless	4	SL/SPL cls	0.112428	0.012487	0.0154995	0.698625	0.00609427	0.0102934	0.0357456	0.0946783	0.000764991	0.00339553	0.0073977	4.14833e-05	1.78372e-05	3.12578e-06	0.000905695	8.65341e-05	15.9207	107.367	13.7113	10.7221	2.86257	8.62283	33.1389	56.8856	2.47106	13.51	21.5648	694.649	3.55137	33.8562	1.84324	0.875495	0.0386256	0.0656816	0.0167189	2.46202	756.574	0.24092	88.7262	4.68944	7.95181	1.00323	3.97418	0.758529	0.176998
AL-170w	Alinguel	white	5	LSP w (AsPb)	0.0225665	0.00308358	0.00405998	0.432489	0.00100247	0.00314676	0.0586513	0.0208208	0.000178239	7.94257e-05	0.00227377	0.000184625	0.0795036	0.00014469	0.00148099	0.369893	5.70422	29.6274	4.03387	5.56524	1.32116	12.9775	147.487	14.3433	0.577415	60216.3	6.66153	181.823	0.642532	6.22608	0.368298	0.221851	14.3449	0.0832358	0.971202	113.965	1237.15	0.0682034	19.5955	0.942122	1.84552	0.180253	0.652003	0.156575	0.00362684
AL-196w	Alinguel	white	5	LSP w (AsPb)	0.0136713	0.00162212	0.00120986	0.362286	0.00104018	0.00171283	0.0495732	0.013714	7.04181e-05	3.86172e-05	0.00145223	5.14374e-05	0.0850723	4.27311e-06	0.000136725	0.468094	5.39129	19.5013	1.26062	0.798405	0.201776	2.5119	41.0907	11.6781	0.201799	64434	5.2731	90.0086	0.285579	2.6867	0.149234	0.22128	16.2181	0.172904	0.125438	3.36572	114.213	0.00946533	11.1595	0.433988	0.752636	0.0719252	0.357628	0.0991068	NA
AL-44w	Alinguel	white	5	LSP w (AsPb)	0.0112455	0.00142166	0.00107084	0.355007	0.000703424	0.00163259	0.0482126	0.0113341	5.48768e-05	2.29022e-05	0.00136177	1.20192e-05	0.087873	8.1294e-07	0.000122105	0.479715	3.27182	17.2179	1.27156	2.37923	0.20815	1.84442	9.60156	10.8974	0.183914	66555.3	2.94046	83.4753	0.228976	2.27112	0.113291	0.18123	1.77417	0.507333	0.139959	0.640312	102.001	NA	8.85286	0.347939	0.625677	0.0736193	0.234895	0.0898972	NA
AL-62w	Alinguel	white	5	LSP w (AsPb)	0.0111303	0.00147206	0.00110261	0.366761	0.000706283	0.00158455	0.0484354	0.0109284	5.62696e-05	2.44883e-05	0.00168221	1.2317e-05	0.0819345	1.16518e-06	0.000125728	0.473834	3.67701	17.3923	1.19644	2.35638	0.615895	3.04648	9.83946	11.5229	0.20002	62057.5	2.986	79.2877	0.238264	2.34844	0.125288	0.201285	1.74541	0.653587	0.116799	0.917754	105.027	NA	8.57032	0.351608	0.648367	0.0657254	0.261972	0.0849998	NA
TO-2-16-2w	Toumbounto	white	5	LSP w (AsPb)	0.0195296	0.00311267	0.00239001	0.385108	0.000937488	0.00163733	0.0635069	0.024071	0.000111414	0.000244428	0.001381	0.000140046	0.079047	5.86376e-06	0.000525511	0.417914	3.52249	22.6393	2.67155	5.17379	0.716661	4.48906	111.876	11.2829	0.471161	59870.5	28.6642	118.937	0.450022	4.06207	0.244242	0.480308	13.8546	0.0677588	0.245613	4.61859	438.987	0.147936	19.9199	0.516466	0.986756	0.11306	0.465824	0.0956624	0.0185762
TO-29-131w	Toumbounto	white	5	LSP w (AsPb)	0.025403	0.00300787	0.00317513	0.38564	0.00147071	0.00867712	0.0481423	0.0222822	0.00017035	0.000156123	0.00182815	5.82482e-05	0.0812977	8.09992e-06	0.00031192	0.417929	6.38671	26.5616	3.43169	4.54159	1.54847	4.03694	46.5315	20.312	0.525521	61575.2	11.906	191.218	0.600077	5.79763	0.370627	0.761615	2.14093	0.42792	0.12554	6.3799	260.563	0.0443213	31.0448	0.923631	1.69384	0.183606	0.720398	0.19876	0.00739614
TO-6-53-2w	Toumbounto	white	6	S/SPL w2 (SbCa)	0.115556	0.0160416	0.0151011	0.66205	0.00676041	0.0106524	0.0530513	0.098826	0.000768418	0.000386499	0.00705652	8.04067e-05	9.26472e-05	7.06815e-07	0.0116433	0.000268736	26.1544	120.565	13.3717	7.58206	2.35496	8.36008	64.2329	62.3006	2.47052	70.1713	11.9307	759.775	2.54171	27.0601	1.83055	0.210191	2.8513	3.82836	0.0135556	0.556723	9726.23	0.137653	94.5791	4.05323	7.51183	0.798526	2.98138	0.672694	0.118728
TO-6-21-3EXTw	Toumbounto	white	6	S/SPL w2 (SbCa)	0.133882	0.0145232	0.0115686	0.653744	0.00544013	0.0113095	0.0471831	0.0983551	0.000658531	0.000563366	0.00619267	0.000273087	8.15808e-05	4.25048e-06	0.0135134	0.000977363	31.882	122.812	13.4379	12.0237	2.70653	9.0715	218.156	45.5199	1.89586	61.7896	15.8159	833.093	2.23561	24.0375	1.50616	NA	0.614232	0.251276	0	3.34789	11288.4	0.108392	79.2543	3.65546	6.77395	0.666889	2.62646	0.448249	0.0787254
TO-6-31-1-DKw	Toumbounto	white	6	S/SPL w2 (SbCa)	0.12985	0.0139352	0.0113502	0.65573	0.00556488	0.0111748	0.0496537	0.0978322	0.000671339	0.000516424	0.00620312	0.000119432	5.67309e-05	4.41775e-06	0.0139315	0.00171434	27.4606	122.558	14.0896	10.0148	3.14754	9.81263	95.4085	50.7813	1.6666	42.9682	12.825	798.761	2.21468	23.7291	1.46146	NA	0.543692	0.220648	0.00454111	3.47964	11637.7	0.0419391	89.0085	3.51439	6.64708	0.63648	2.49598	0.324776	0.105816
TO-6-20-1w	Toumbounto	white	6	S/SPL w2 (SbCa)	0.104452	0.0174066	0.0156276	0.613611	0.0143234	0.00762081	0.0451715	0.105545	0.000959345	0.000504257	0.0113474	0.000220327	0.000502804	2.84653e-06	0.0570534	0.00371465	22.0113	117.784	20.1632	15.1871	3.76911	10.3391	176.008	150.904	2.72431	380.826	15.2514	829.884	2.94108	31.5122	2.46331	0.0492395	6.01665	22.0609	0.0243794	2.24207	47659.7	0.127402	121.065	4.97442	10.1095	1.2342	3.69931	0.332691	0.218784
TO-6-25w	Toumbounto	white	6	S/SPL w2 (SbCa)	0.118369	0.0180939	0.00679207	0.62256	0.00520773	0.00835515	0.0408683	0.112849	0.000411828	0.00101563	0.00482604	0.000124343	6.43074e-06	1.76172e-06	0.0577569	0.000939623	19.7216	123.497	8.17811	6.47256	2.03893	6.38158	99.3313	56.2869	1.06644	4.87066	9.07852	928.687	1.57097	18.5749	0.858798	0.239516	0.20857	0.920956	0	1.38762	48247.3	0.0552465	111.714	2.3528	4.21383	0.43487	1.66243	0.00470141	0.116614
TO-6-49-2w	Toumbounto	white	6	S/SPL w2 (SbCa)	0.111511	0.0142226	0.016658	0.601047	0.0101387	0.00807305	0.062975	0.101578	0.000977776	0.000394766	0.00921397	0.000261308	3.32404e-05	4.73139e-06	0.0580567	0.00277629	23.3765	117.864	16.3973	14.4795	4.50922	12.958	208.746	229.294	2.54537	25.1764	11.5342	899.321	2.84311	29.584	2.48754	0.381755	0.355451	1.16566	0.00645717	3.72668	48497.8	0.108698	116.43	5.09424	9.17807	0.960591	3.62331	0.473333	0.193277
TO-6-20A-4-SMw	Toumbounto	white	6	S/SPL w2 (SbCa)	0.0987463	0.0125102	0.0126879	0.624191	0.0104228	0.00761015	0.0720514	0.0914533	0.000685424	0.000679491	0.00724079	0.000125275	0.000360198	4.79693e-06	0.0581311	0.00116884	28.4071	127.341	12.3229	13.099	2.74175	10.4721	100.076	65.8191	2.3638	272.815	9.96606	799.593	2.02488	26.8264	1.44385	0.498048	NA	0.241168	0.00628855	3.7783	48559.9	0.199415	136.976	3.52493	38.9639	0.688531	2.69456	0.462735	0.125908
TO-6-38C-5w	Toumbounto	white	6	S/SPL w2 (SbCa)	0.113723	0.0164269	0.0122507	0.612464	0.00918439	0.00778186	0.0475754	0.0999369	0.000706473	0.000883912	0.00697738	0.000309969	0.000394025	1.04203e-05	0.0676451	0.00188611	18.6985	142.134	11.1942	10.2931	3.34629	7.62336	247.619	69.7958	1.95641	298.436	9.88575	860.058	2.48369	28.547	1.57266	0.202721	0.252021	0.116402	0.0151444	8.20756	56507.4	0.034786	98.2836	4.39088	7.13284	0.675557	2.74434	0.342584	0.163232
TO-6-21-3INTw	Toumbounto	white	6	S/SPL w2 (SbCa)	0.113074	0.0163622	0.014023	0.599174	0.0055479	0.0078248	0.042168	0.107908	0.00073749	0.000570551	0.00875629	0.000444912	0.000131898	5.598e-06	0.0795527	0.00190051	27.5688	131.024	14.404	12.9275	2.94648	11.3948	355.418	62.5552	2.10385	99.9	10.0665	870.275	2.43576	26.1939	1.48702	0.158661	0.577037	0.752863	0.0315887	4.40926	66454.5	0.172707	77.6885	3.97761	7.35577	0.7142	2.86901	0.33087	0.111478
TO-6-31-1-LTw	Toumbounto	white	6	S/SPL w2 (SbCa)	0.114741	0.0152943	0.00491824	0.614778	0.00648201	0.0104235	0.0394327	0.101675	0.000360505	0.00090093	0.00455132	0.000130942	0	2.2877e-06	0.0832938	0.00121106	9.60325	164.765	7.21293	1.13493	2.19563	6.69802	104.603	67.3407	1.12179	NA	8.75366	825.345	1.36909	17.3266	0.768388	0.280532	0.340874	1.60449	0	1.80191	69579.6	NA	101.288	2.34031	3.89937	0.417301	2.45536	NA	NA
TO-2-9-2w	Toumbounto	white	6	S/SPL w2 (SbCa)	0.0902429	0.0144348	0.0138734	0.617772	0.00915607	0.00878271	0.0447855	0.0946947	0.000900491	0.00050771	0.0085939	0.00016987	0.000149913	1.55253e-06	0.0895523	0.0042052	21.0278	151.426	12.8544	7.10359	3.13266	9.8354	135.701	318.976	2.85755	113.544	11.4659	779.422	2.73976	32.3826	2.03684	0.327272	2.87038	1.48557	0	1.22285	74807.7	0.174111	155.877	5.243	9.64369	0.893883	3.33493	0.661095	0.17907
TO-6-17-2w	Toumbounto	white	6	S/SPL w2 (SbCa)	0.114165	0.0158621	0.0133829	0.593292	0.00519087	0.00763292	0.0382011	0.105142	0.000725786	0.000448274	0.00935128	0.000329883	0.000145789	6.71677e-06	0.0919009	0.0024293	23.354	131.908	14.7074	12.947	3.12124	10.8928	263.527	59.6713	2.14751	110.421	9.13903	839.537	2.4139	26.9431	1.5831	0.337186	1.05441	0.789143	0.0614388	5.29046	76769.6	0.0660862	76.4995	4.00025	7.10211	0.734805	2.92099	0.32825	0.13242
TO-6-20A-4-MIDw	Toumbounto	white	6	S/SPL w2 (SbCa)	0.108973	0.0145711	0.00654063	0.604432	0.00672424	0.0109734	0.0393753	0.100008	0.000399501	0.000887091	0.00465949	0.000266556	0.000133139	5.85609e-06	0.0985034	0.00144549	14.9123	162.85	7.49212	13.2971	2.31945	8.01429	212.938	98.8261	1.81499	100.84	8.11761	850.689	1.49188	16.4546	0.81228	0.699058	NA	1.88659	0.0196711	4.61255	82285	0.125942	105.415	2.35471	4.42924	0.470114	1.90066	0.243128	0.145473
OB-4001-1w	Old Buipe	white	7	S/SPL w2 (SbCa)	0.127841	0.0373043	0.0113103	0.646451	0.00308407	0.00537529	0.0167176	0.0964613	0.000728485	0.0017565	0.00573869	4.461e-05	5.84884e-05	6.04049e-06	0.0455358	0.000493679	1.09114	99.6384	8.43237	12.749	7.13919	7.69853	35.6367	26.5053	1.91777	44.2993	9.45378	432.118	2.89865	23.6035	1.3959	0.436046	0.277229	0.206135	NA	4.75779	38038.4	0.000924137	76.5812	3.37604	5.73658	0.684889	2.77716	0.59014	0.115852
OB-2150-3w	Old Buipe	white	8	LSS w (Sn)	0.12749	0.0281072	0.00627639	0.55503	0.00274466	0.00608976	0.0219899	0.0730434	0.000337182	0.00245863	0.00357568	5.54457e-05	0.000108886	0.0814891	2.47713e-05	0.0898133	6.34001	100.527	5.52564	NA	7.05097	21.4219	44.2928	32.2989	1.05583	82.4706	8.23598	400.969	1.64914	8.02502	0.552172	0.832552	0.267613	0.243591	244.42	64184.9	20.6927	0.130523	82.4955	1.62447	2.79314	0.338526	1.50442	0.326937	0.0437798
OB-2178-1w	Old Buipe	white	8	S/SPL w1 (Sn)	0.119571	0.0328205	0.00828649	0.56791	0.00209613	0.00830595	0.0160313	0.0955542	0.000459191	0.0100572	0.00609672	0.000216728	0.000144664	0.0579527	5.397e-05	0.0728118	7.65475	91.0279	7.61879	4.2797	38.291	30.1198	173.133	36.666	1.86637	109.569	7.914	576.345	2.32952	11.6314	0.782274	1.57586	0.708815	0.185506	183.325	45646.4	45.0839	0.158778	145.506	2.3867	3.84666	0.452577	1.81075	0.447418	0.0806056
OB-2167-1w	Old Buipe	white	8	S/SPL w1 (Sn)	0.125888	0.0288246	0.00759995	0.551317	0.00281491	0.0067314	0.0310894	0.0919439	0.000370964	0.0079547	0.00455515	0.000320351	3.82664e-05	0.0655215	7.61227e-05	0.0735463	6.16124	68.6812	5.42882	6.10946	14.76	20.4439	255.912	41.5143	1.58434	28.9831	12.2158	583.002	1.87883	10.9433	0.679489	0.97563	1.10295	0.0636349	204.757	51607.9	63.5892	0.128649	90.8514	2.00502	3.26183	0.387268	1.62181	0.323515	0.0569677
AL-103w	Alinguel	white	9	LSP w (AsPb)	0.0304961	0.00363667	0.00398202	0.403809	0.00111445	0.00668192	0.0488412	0.0240485	0.000188719	0.000345749	0.00224037	0.000196703	0.0762389	3.05624e-05	0.00110071	0.396296	7.31311	30.7347	3.89561	3.91858	4.80726	7.16179	157.136	215.776	0.595299	57743.6	12.858	191.153	0.796017	6.78357	0.414074	0.345986	2.71293	0.922692	0.0905721	24.0725	919.477	0.0966548	61.3582	1.13028	2.13883	0.20693	0.905749	0.227236	0.0263922
FA16-1w	Farabana	white	9	LSP w (AsPb)	0.0152596	0.00257631	0.00219367	0.401599	0.000967985	0.00421134	0.0470856	0.0148757	0.000117857	0.000676715	0.0012952	7.75252e-05	0.067988	1.14558e-05	0.000343867	0.440396	5.71037	19.3268	2.33713	3.02791	2.86014	7.18295	61.931	10.7753	0.405661	51494.4	7.63359	129.117	0.495212	4.7439	0.287943	0.176965	5.64262	0.0337387	0.0932275	9.02317	287.25	0.0367959	16.5893	0.730578	1.30119	0.139883	0.575994	0.183941	0.0182019
TO-29-8w	Toumbounto	white	9	LSP w (AsPb)	0.0186187	0.00212731	0.00270005	0.389005	0.000950211	0.00474915	0.0521275	0.0134905	0.000128171	0.000242325	0.00180593	6.8748e-05	0.0807257	5.65339e-05	0.000414818	0.432449	5.46941	21.7358	2.969	4.40769	2.77054	6.11284	54.9193	21.7937	0.525038	61142	19.9479	107.359	0.473305	4.29179	0.317548	0.443076	0.976374	0.41755	0.107563	44.5289	346.519	0.0601168	34.8574	0.708559	1.41151	0.136514	0.518391	0.133667	0.0187526
AL-139w	Alinguel	white	10	LSP w (AsPb)	0.0117152	0.0013727	0.00120092	0.352393	0.000934248	0.00148403	0.0512273	0.0116313	6.77093e-05	4.55829e-05	0.00104526	3.02221e-05	0.0877674	3.64311e-05	0.000158566	0.478567	5.80779	21.4876	1.47397	3.26646	0.442129	2.36964	24.1429	19.1566	0.199692	66475.3	21.073	89.1978	0.285342	2.58085	0.143745	0.415313	4.06246	0.438245	0.105353	28.6949	132.458	0.0280648	15.5273	0.355671	0.723276	0.0820281	0.278402	0.0660555	0.00572039
TO-29-62w	Toumbounto	white	10	LSP w (AsPb)	0.0165164	0.00189347	0.00156504	0.382442	0.000908558	0.0072774	0.0540006	0.01251	8.35745e-05	5.43255e-05	0.000994084	7.55194e-05	0.077754	1.12536e-06	0.000230884	0.443351	6.13221	23.9802	2.06671	3.8198	0.699007	2.68538	60.3286	21.5977	0.27447	58891.2	16.3648	95.8562	0.326728	3.18463	0.160117	0.319629	1.72651	0.369776	0.105106	0.886388	192.87	0.0509589	16.9262	0.458725	0.883928	0.0901256	0.322687	0.0783518	0.00444695
TO-33-27w	Toumbounto	white	10	LSP w (AsPb)	0.0148643	0.00174539	0.00139025	0.373646	0.0013086	0.00295938	0.0534705	0.0127612	9.50846e-05	5.74409e-05	0.00108138	3.68805e-05	0.0987337	6.36005e-06	0.000331957	0.437102	4.81864	28.7807	1.67343	3.50218	0.846824	2.67741	29.462	33.7138	0.287578	74781.3	22.0993	124.651	0.363003	3.56808	0.217931	0.344848	1.87755	0.643344	0.152582	5.00949	277.301	0.0558183	17.8608	0.513838	0.934218	0.104333	0.390297	0.116356	0.0105662
TO-29-135-1w	Toumbounto	white	11	PL cls	0.00704516	0.00718949	0.00215692	0.70007	0.000706429	0.00122954	0.179472	0.10001	5.68645e-05	6.89095e-05	0.000476854	3.02434e-05	0.000263639	9.28838e-07	5.71538e-05	0.000229701	3.10057	79.3623	8.03046	4.28019	0.686332	2.83394	24.1599	8.26306	0.474892	199.681	400.039	30.2861	0.266239	1.17538	0.150925	0.343535	141.78	0.0261679	0.00156207	0.731599	47.7436	2.45832	13.5309	0.395349	0.562156	0.0821312	0.246008	0.0837979	0.0060385
TO-29-67w	Toumbounto	white	11	PL cls	0.00634588	0.00327641	0.00165276	0.708921	0.000818145	0.0015213	0.170397	0.104507	7.35108e-05	0.000806575	0.000568224	2.09963e-05	0.000270977	3.14101e-07	9.97537e-08	2.16129e-05	3.67775	81.2957	6.84988	2.06663	0.968413	3.80693	16.7729	10.7351	0.325372	205.239	342.764	36.6836	0.397451	1.96337	0.143055	1.16745	0.0195638	0.00503477	0.00323132	0.247401	0.0833295	1.80579	56.9091	0.425384	0.712685	0.0869239	0.301552	0.0720038	0.00678382
AL-12p	Alinguel	pink	12	LP p (Au)	0.0662461	0.0044258	0.00783102	0.558617	0.00320331	0.00574319	0.0833005	0.0281066	0.000372596	0.00022469	0.0042966	0.000108856	0.0401682	1.18442e-05	0.00723354	0.189269	7.35792	44.208	20.1814	6.81471	2.0798	7.16987	86.9596	17.6691	1.20372	30423.6	16.372	241.307	1.20511	11.6076	0.774716	0.726338	13.947	0.106412	0.121482	9.32912	6042.56	0.206812	59.1496	2.13098	4.52155	0.412266	1.4176	0.326932	0.0425855
AL-145p	Alinguel	pink	12	LP p (Au)	0.0470133	0.00541421	0.00526657	0.633713	0.00192016	0.00527015	0.141843	0.0381853	0.000247634	0.000105814	0.00259963	7.1221e-05	0.0261516	0.000313648	0.0105703	0.0803809	7.68715	42.1171	5.00112	6.0076	1.14599	4.64293	56.8948	30.1302	0.732945	19807.3	12.7958	316.149	0.925867	9.49522	0.563911	0.360062	6.11521	0.147199	1.05109	247.044	8829.95	0.102303	28.7409	1.50989	2.73308	0.287742	1.12651	0.258711	0.0444608
AL-162p	Alinguel	pink	12	LP p (Au)	0.0462996	0.00540025	0.00570354	0.622111	0.000803344	0.00635707	0.124451	0.0264268	0.000599571	0.000383875	0.00389197	0.000233852	0.0401119	1.44114e-05	0.0134795	0.10297	30.2265	40.1331	6.53869	12.639	8.95172	21.6176	186.812	14.9941	1.2206	30380.9	10.452	84.8923	1.84099	19.708	1.31987	0.0273121	5.02352	0.16581	0.121154	11.3511	11260.2	0.0438338	30.1376	2.38515	4.45739	0.486078	1.91761	0.414471	0.115842
AL-174p	Alinguel	pink	12	LP p (Au)	0.0496409	0.00542375	0.00450137	0.620652	0.00247266	0.00543334	0.13772	0.0389295	0.000277126	0.000102503	0.00294894	6.9895e-05	0.0320599	0.000343456	0.0105315	0.0877806	8.05495	44.3028	8.98154	7.38173	1.16547	4.20991	55.8356	31.8659	0.815157	24282.2	13.0156	330.187	0.960414	9.15563	0.600113	0.262752	6.56671	0.215623	0	270.523	8797.53	0.0910448	41.6104	1.53986	2.76551	0.284499	1.08458	0.225672	0.0448745
AL-191p	Alinguel	pink	12	LP p (Au)	0.0464891	0.0055592	0.00437515	0.610226	0.00236766	0.00617788	0.133376	0.0410205	0.000263582	0.000103602	0.00281034	8.56432e-05	0.038456	0.000329626	0.0119829	0.0953653	9.0397	46.7192	5.14625	3.91019	0.952936	4.11309	68.416	36.9794	0.806358	29126.7	11.6347	342.094	0.973539	10.372	0.609409	0.253651	7.28999	0.291974	0.00776641	259.63	10010	0.0852303	30.3039	1.49514	2.77729	0.286481	1.15552	0.286474	0.0365945
AL-198p	Alinguel	pink	12	LP p (Au)	0.0424448	0.0027831	0.00235518	0.601229	0.00118491	0.00760358	0.124682	0.0199207	0.00020122	0.000194742	0.00171604	0.000308421	0.0464466	9.59348e-05	0.0114064	0.136783	3.55223	25.2245	6.90766	7.44078	3.19829	10.5081	246.382	12.7631	0.537222	35178.8	34.2545	64.6117	0.754128	6.77207	0.413834	0.321247	17.275	0.068558	0.0762438	75.563	9528.39	0.171587	36.8969	1.14498	1.80109	0.206785	0.838234	0.0832962	0.0218179
AL-201p	Alinguel	pink	12	LP p (Au)	0.0443484	0.00430025	0.0041229	0.617905	0.00179106	0.00473809	0.128738	0.0264176	0.000269986	0.000352302	0.00277207	0.000135417	0.0380406	4.08036e-05	0.00920447	0.116012	8.04585	34.6128	8.33594	5.13368	2.31903	10.2618	108.178	16.8938	0.655068	28812.1	17.087	177.378	0.766836	7.02391	0.56196	0.248316	9.13237	0.0879422	0.0941166	32.1389	7688.97	0.131022	37.535	1.2174	2.36192	0.243373	0.914645	0.216073	0.0218696
AL-206p	Alinguel	pink	12	LP p (Au)	0.067952	0.00469889	0.00352706	0.604074	0.00177954	0.00498479	0.102795	0.0318373	0.00020035	0.000249581	0.00192747	4.03842e-05	0.0440288	1.1556e-05	0.0140991	0.116724	7.10785	43.7233	3.89201	3.58639	0.803188	3.87993	32.2609	133.272	0.646453	33347.5	10.4129	285.315	0.772644	7.71854	0.416492	0.190032	6.50266	0.366177	0.0784346	9.10209	11777.7	0.0604597	36.66	1.15057	2.21108	0.228071	0.919512	0.15536	0.0354398
AL-30p	Alinguel	pink	12	LP p (Au)	0.00959963	0.00598521	0.00380514	0.729723	0.00317138	0.00648746	0.0243546	0.042045	0.00023087	9.52465e-05	0.00291452	4.01083e-05	0.0537789	1.93096e-05	0.0117838	0.104906	3.3268	50.092	16.6338	4.04736	0.903334	2.84815	32.0405	20.6767	0.731273	40732.3	15.5665	303.388	0.866825	8.46375	0.48556	0.583016	5.49972	0.152016	0.090792	15.2092	9843.62	0.149423	62.9824	1.31232	2.95565	0.372466	1.03701	0.301261	0.0193088
AL-36p	Alinguel	pink	12	LP p (Au)	0.0478987	0.00427461	0.0076771	0.609825	0.00147798	0.00587339	0.125646	0.0338292	0.000399809	0.000720602	0.00391396	0.000162501	0.0291956	4.21103e-05	0.0124399	0.11579	6.67988	34.9078	18.0611	8.1863	6.53268	11.4213	129.813	31.7277	1.12042	22112.9	36.2346	167.001	1.21883	11.8055	0.766534	0.57065	15.4649	0.373019	0.166581	33.1681	10391.7	0.216738	33.6358	2.03708	4.17375	0.389917	1.43033	0.277323	0.0447758
AL-63p	Alinguel	pink	12	LP p (Au)	0.0522766	0.00493737	0.00438461	0.602388	0.00285916	0.0054892	0.12618	0.0365084	0.000263876	0.000201605	0.0025951	7.46924e-05	0.0460564	6.85958e-06	0.0111957	0.103621	10.5934	38.0301	6.15533	5.58376	0.714284	6.68328	59.668	45.3626	0.73868	34883.3	14.9576	303.904	0.828474	8.45747	0.570432	0.2594	6.01868	0.0711878	0.0781029	5.40295	9352.36	0.117481	35.1693	1.43598	2.63953	0.264304	1.03414	0.236086	0.0312731
TO-17-11p	Toumbounto	pink	12	LP p (Au)	0.0647017	0.00433807	0.00359344	0.611279	0.00128818	0.00485613	0.114556	0.0293561	0.000192388	0.000135213	0.00204167	0.000111801	0.0332035	1.02367e-05	0.00875326	0.120699	9.93416	40.5349	3.86471	4.12543	0.809278	3.22083	89.3123	19.3679	0.609672	25148.5	13.4875	311.395	0.787481	7.3962	0.408266	0.350308	4.59039	0.135155	0.0458515	8.06293	7312.05	0.121688	29.6248	1.07127	2.02827	0.237561	0.92083	0.22055	0.0234204
TO-17-1-5p	Toumbounto	pink	12	LP p (Au)	0.0470755	0.00419959	0.00595355	0.618656	0.00265908	0.00684869	0.123026	0.0270092	0.000307114	0.000123552	0.00300493	0.000100025	0.024446	3.29408e-06	0.00317289	0.132545	10.2535	36.9405	7.12605	6.15511	1.33743	5.791	79.905	25.9763	0.920697	18515.5	23.9861	206.441	0.944559	9.27943	0.675299	0.246771	15.9918	0.0586556	0.0357899	2.59458	2650.48	0.163237	34.0488	1.55099	3.19835	0.284606	1.08374	0.173638	0.0490784
TO-17-1-6p	Toumbounto	pink	12	LP p (Au)	0.0658455	0.00388309	0.00326771	0.634159	0.001405	0.0045886	0.0993347	0.0261777	0.000200071	0.000139075	0.00214771	9.74014e-05	0.0351496	3.4304e-06	0.0112342	0.111504	8.75208	43.0003	5.25476	4.35435	1.32178	3.75307	77.8091	16.5254	0.65757	26622.4	11.1815	267.353	0.767492	6.68397	0.421485	0.66595	7.94457	0.174679	0.0544024	2.70195	9384.54	0.145874	27.1953	1.15133	2.18482	0.230615	0.931463	0.156084	0.0191545
TO-17-1-8p	Toumbounto	pink	12	LP p (Au)	0.0476102	0.00335263	0.00402735	0.616976	0.00140654	0.00429104	0.131309	0.0204844	0.00033044	0.000130817	0.00303114	8.38563e-05	0.0418665	1.72287e-05	0.0179868	0.106178	10.5298	44.0011	5.40543	5.24541	1.8893	8.56626	66.9885	21.7516	1.04616	31709.8	12.4416	192.223	1.08896	12.3933	0.789622	0.28632	13.5654	0.786467	0.0937903	13.5702	15025.3	0.109454	27.8759	1.74744	3.18678	0.353508	1.30193	0.289935	0.0572728
TO-17-1A-1p	Toumbounto	pink	12	LP p (Au)	0.0462541	0.00495957	0.00419529	0.597629	0.00304485	0.00500221	0.142487	0.0423567	0.000221895	0.000100766	0.00259127	7.64336e-05	0.0385303	0.000248485	0.0105552	0.100803	7.55843	44.7628	8.53763	3.544	1.4256	3.86711	61.0589	25.1487	0.834546	29183	12.3373	344.328	0.786339	8.15948	0.536628	0.697545	5.72925	0.113508	0.949449	195.719	8817.32	0.117327	25.5448	1.27984	2.4045	0.276728	0.930959	0.178996	0.0370916
TO-17-1B-1p	Toumbounto	pink	12	LP p (Au)	0.0431794	0.00377058	0.0042348	0.619008	0.00130089	0.00501704	0.129199	0.0224584	0.000349998	0.000144097	0.00325892	7.85801e-05	0.0508401	1.48373e-05	0.0184347	0.097876	4.1278	25.1796	38.0836	2.53659	0.909894	3.12433	64.2275	36.8768	0.884922	61220.4	4.97728	251.436	0.649432	6.55489	0.500911	2.52849	7.58968	0.491524	2.1804	554.796	560.925	0.0615465	25.7936	1.09305	2.44088	0.216475	0.750255	0.211678	0.0345689
TO-17-2-1p	Toumbounto	pink	12	LP p (Au)	0.0509303	0.00548978	0.00395247	0.607779	0.00203039	0.00495231	0.141941	0.0425186	0.000223043	0.000100839	0.00250702	8.46296e-05	0.0383414	0.000234237	0.0112861	0.08666	10.7969	43.2811	4.47872	2.50727	1.40625	3.63148	67.6063	25.568	0.649612	29039.9	9.71949	377.96	0.858929	8.41295	0.491499	0.311615	5.9594	0.16948	0.0332407	184.497	9427.85	0.0884445	28.1359	1.32226	2.37482	0.270706	1.10378	0.319773	0.0130248
TO-17-2-2p	Toumbounto	pink	12	LP p (Au)	0.0476194	0.00533544	0.00399457	0.615345	0.00206516	0.00513574	0.139419	0.0410045	0.000224772	9.97967e-05	0.00247819	7.64229e-05	0.0390154	0.000238129	0.0109025	0.0860791	9.21531	44.972	7.81896	2.61176	1.3515	3.69449	61.0504	24.5863	0.626652	29550.4	9.80624	364.477	0.805775	8.31453	0.516763	0.416276	5.89721	0.177935	0.0363224	187.562	9107.45	0.0878275	26.9649	1.24223	2.24013	0.255588	0.919068	0.299584	0.0218755
TO-17-2-3p	Toumbounto	pink	12	LP p (Au)	0.0416625	0.0039934	0.00526514	0.634668	0.00133528	0.00486499	0.108455	0.024119	0.000380915	0.000151038	0.00339955	8.30968e-05	0.0502893	1.55358e-05	0.0183605	0.102084	12.7234	36.5817	6.18435	5.59907	1.97297	8.74002	66.3819	21.7993	0.89073	38089.3	14.975	226.028	1.2909	14.8729	0.895821	0.26953	13.4105	0.829808	0.0988265	12.2368	15337.5	0.0719217	30.9861	2.08848	3.7041	0.388485	1.5899	0.252183	0.0703453
TO-17-49p	Toumbounto	pink	12	LP p (Au)	0.0344619	0.00335158	0.00243949	0.640543	0.00261687	0.0061652	0.136937	0.0321839	0.000193719	7.92404e-05	0.00192434	6.77589e-05	0.0409885	1.16626e-05	0.016061	0.0810352	7.3531	43.7517	7.15218	4.72928	0.834846	3.79774	54.1292	25.2424	0.604738	31044.9	11.4486	215.489	0.668982	7.2716	0.461823	0.37444	4.98161	0.018126	0.0629194	9.18604	13416.6	0.0767381	26.6298	1.0878	1.94174	0.196405	0.865247	0.13633	0.0263575
TO-2-11p	Toumbounto	pink	12	LP p (Au)	0.0556251	0.00448028	0.00778266	0.600741	0.00461867	0.00535116	0.123277	0.0320572	0.000452145	0.000310655	0.00442708	7.2284e-05	0.0405184	7.68004e-06	0.0112046	0.108046	10.3102	41.2538	28.3383	11.6949	2.50632	9.27334	57.744	32.4822	1.22607	30688.8	17.9057	210.453	1.26574	11.8039	0.959126	0.501842	8.06246	0.208764	0.0553663	6.04918	9359.78	0.237176	122.48	2.32181	4.71189	0.426051	1.5068	0.366562	0.0458125
TO-29-109-3p	Toumbounto	pink	12	LP p (Au)	0.0333176	0.00334251	0.0029385	0.647953	0.00297587	0.00585375	0.149419	0.0306026	0.000211062	9.06165e-05	0.00215088	8.01081e-05	0.034903	3.12036e-05	0.0139251	0.0712789	8.54115	47.4953	4.59087	7.89829	1.12234	4.09757	63.9943	22.6731	0.763037	26435.7	13.0764	206.287	0.719513	7.61244	0.485053	0.218781	4.91298	0.103604	0.0321317	24.5775	11632.3	0.0557758	24.8818	1.23596	2.26591	0.232497	0.922617	0.146327	0.0435836
TO-29-135-4p	Toumbounto	pink	12	LP p (Au)	0.0590993	0.00363329	0.000695751	0.611345	0.00172676	0.00626123	0.101995	0.0261824	0.000121291	0.00104823	0.00134051	5.38133e-05	0.0517697	2.60668e-05	0.0071838	0.126682	4.8417	41.4193	2.35887	4.08585	3.5101	4.30544	42.9887	21.7807	0.579715	39210.6	20.2347	170.716	0.474879	4.14994	0.229679	0.211234	4.15795	0.200507	0.0355884	20.5315	6001	0.068318	24.1626	0.734412	1.26236	0.155255	0.527918	0.116005	0.010863
TO-29-148A-8p	Toumbounto	pink	12	LP p (Au)	0.0600954	0.00507118	0.00395896	0.598356	0.00329857	0.00572027	0.106539	0.0376321	0.000251871	0.000508431	0.0027401	0.000166134	0.0450642	4.36008e-05	0.011142	0.118359	11.8261	36.6316	59.3907	7.29616	12.9347	12.1076	132.716	21.7109	0.853294	34131.8	18.8765	237.55	0.917789	10.8076	0.485713	0.523412	5.90034	0.0720258	0.0480943	34.3421	9307.51	0.10914	80.7662	1.30275	2.55625	0.255914	0.966776	0.196068	0.0404147
TO-29-168-1p	Toumbounto	pink	12	LP p (Au)	0.0499912	0.00452716	0.00487723	0.637106	0.00127414	0.00480002	0.117031	0.0317506	0.000304844	0.000661356	0.00300241	9.33645e-05	0.0315608	2.44368e-05	0.0108322	0.101348	7.33901	35.1617	5.48182	7.5249	2.05978	6.09762	74.5842	52.0071	0.864499	23904.3	23.2018	115.752	1.04579	13.2004	0.584706	0.457839	4.83087	0.173414	0.0430685	19.2477	9048.74	0.155211	46.2813	1.50125	2.86872	0.305332	1.19926	0.282931	0.0229844
TO-29-199-2p	Toumbounto	pink	12	LP p (Au)	0.0470026	0.00228331	0.00267844	0.574736	0.00114474	0.00251186	0.115291	0.0213817	0.00016718	0.000178106	0.00203183	0.000131296	0.0457715	1.03491e-05	0.0293033	0.154258	6.13644	27.6256	6.70954	9.7195	2.56624	4.70728	104.886	23.227	0.739843	34667.5	16.7223	111.608	0.729695	5.74918	0.613058	0.423775	9.34289	0.226857	0.0492136	8.1515	24478.6	0.141185	18.7279	1.08986	1.99975	0.205986	0.882876	0.189446	0.00765263
TO-33-3p	Toumbounto	pink	12	LP p (Au)	0.0385871	0.00697593	0.00215755	0.614827	0.000429172	0.00232337	0.139547	0.026248	0.0001257	0.000378649	0.00191965	0.000162364	0.0346264	1.12428e-05	0.0129565	0.118067	5.17234	22.5067	3.83065	6.15782	1.49149	3.70611	129.704	14.1198	0.487142	26226.1	28.5119	96.3034	0.489682	3.68309	0.257086	0.517591	11.1824	0.176452	0.045314	8.85538	10823.2	0.187773	24.1809	0.707093	1.2855	0.125165	0.529267	0.152494	0.0108838
TO-52-29p	Toumbounto	pink	12	LP p (Au)	0.0386183	0.00371027	0.00510156	0.588679	0.00235281	0.0109896	0.12987	0.0295324	0.000310289	8.54645e-05	0.00293317	5.15413e-05	0.0326244	9.03319e-07	0.0019992	0.151982	6.71584	37.3589	38.7315	10.7912	0.567542	6.05211	41.1737	25.8799	0.881373	24709.8	42.5842	241.945	1.01911	9.54583	0.560523	0.152413	5.86827	0.268889	0.0559789	0.711499	1670.03	0.101341	42.6956	1.55489	3.24658	0.267899	1.14757	0.231963	0.0391458
TO-57-23-2p	Toumbounto	pink	12	LP p (Au)	0.0558121	0.00387118	0.00803111	0.613238	0.00308983	0.00524067	0.11745	0.031837	0.00038878	0.000156237	0.00436528	0.000157703	0.0433817	2.00994e-05	0.0131796	0.0988837	9.16014	43.703	15.8955	11.2389	5.00448	13.3574	125.981	23.9512	1.32888	32857.4	19.7109	236.637	1.28797	12.2975	0.76732	0.607961	9.29913	0.0442514	0.0955181	15.8313	11009.6	0.328952	33.9316	2.12997	4.15133	0.41212	1.50172	0.246877	0.0434005
TO-57-26p	Toumbounto	pink	12	LP p (Au)	0.0536141	0.00394288	0.00845546	0.608415	0.00299513	0.0047941	0.118971	0.0319566	0.000406764	0.000215817	0.00450839	0.000166155	0.0436158	1.06693e-05	0.0122065	0.104813	10.1672	39.7874	13.2871	11.7557	2.21216	10.2718	132.733	20.444	1.32488	33034.8	18.9263	226.576	1.31224	12.203	0.811456	0.488138	5.10507	0.0153782	0.144965	8.4037	10196.7	0.299292	37.356	2.20247	4.11391	0.420081	1.51085	0.307843	0.0490495
TO-6-24p	Toumbounto	pink	12	LP p (Au)	0.0564046	0.00381067	0.0042076	0.630516	0.000891439	0.00444427	0.12681	0.0305481	0.000251636	0.000529353	0.00257238	0.000155227	0.0298797	2.88011e-05	0.0108916	0.0974184	5.98882	30.8815	4.44972	3.50077	2.03411	5.21421	124.003	59.6235	0.609806	22631	18.6006	108.968	0.880387	11.1086	0.484289	0.428548	7.52985	0.184424	0.0415181	22.6852	9098.32	0.129918	33.864	1.24131	2.25232	0.249838	0.935451	0.265158	0.0188977
TO-6-38-7p	Toumbounto	pink	12	LP p (Au)	0.060252	0.00699005	0.0055974	0.612051	0.00171453	0.00370434	0.117369	0.0281088	0.000338197	0.00110579	0.00334744	0.000219713	0.0378713	1.8092e-05	0.00913728	0.111455	7.01077	43.5125	5.8922	1.90585	4.58157	7.80821	175.518	20.1642	0.87757	28683.9	15.9236	166.925	1.16852	11.7184	0.71715	0.614023	10.6562	0.11845	0.0964275	14.2502	7632.84	0.114079	32.0082	1.74254	3.21748	0.322075	1.22259	0.326838	0.0401827
TO-6-38A-8p	Toumbounto	pink	12	LP p (Au)	0.0648782	0.00399178	0.00324528	0.61899	0.00193451	0.0047723	0.103349	0.0293469	0.000208124	0.000129225	0.00190177	4.50505e-05	0.0412535	1.75081e-05	0.0121764	0.112871	8.80539	38.0013	4.66127	NA	0.77417	3.41517	35.9886	63.2866	0.50498	31245.6	10.6533	260.772	0.677962	7.17626	0.433758	0.332146	3.92396	0.282797	0.0796639	13.7902	10171.6	0.0694747	35.407	1.13852	2.17923	0.215144	0.687999	0.293327	0.00491938
TO-6-38B-5p	Toumbounto	pink	12	LP p (Au)	0.0358068	0.00372187	0.00613895	0.605092	0.00148453	0.00624147	0.123419	0.0251852	0.000305924	8.86687e-05	0.00348441	4.41432e-05	0.0409085	3.21334e-06	0.0027392	0.144586	10.1083	38.2346	7.61642	5.69252	1.20315	6.45686	35.2638	19.6271	1.02236	30984.2	12.2152	165.144	1.02296	9.4061	0.638889	0.558909	11.1736	0.187026	0.0685213	2.53099	2288.2	0.211371	36.768	1.70107	3.32741	0.329839	1.13658	0.243639	0.0275638
TO-6-50-2p	Toumbounto	pink	12	LP p (Au)	0.0512079	0.00545518	0.00503824	0.626597	0.00267727	0.005432	0.13505	0.038583	0.000309554	0.000110727	0.00310151	4.09332e-05	0.0339907	0.000108122	0.0106869	0.0806217	10.8911	46.358	7.85239	5.35502	1.03471	4.03607	32.6995	24.6785	0.85674	25744.7	13.237	340.306	0.970258	10.4776	0.719058	0.357603	6.66007	0.167393	0.0444614	85.1623	8927.35	0.090377	33.7547	1.7266	3.22418	0.304575	1.1775	0.238889	0.0612918
TO-17-49w	Toumbounto	white	12	LP w (AsPb)	0.0169541	0.0007957	0.0011431	0.513341	0.00283259	0.00786197	0.103268	0.0123036	7.23113e-05	1.71547e-05	0.00105732	0.000123364	0.061928	1.93765e-05	0.00645248	0.271435	1.9732	10.1406	79.9791	4.16906	0.397253	3.20042	98.5492	7.8211	0.414302	46904.5	4.82618	60.6815	0.230614	1.81576	0.125351	1.03551	4.47548	0.0705105	0.112222	15.2619	5390.09	0.0470518	38.8816	0.350183	0.677962	0.065975	0.263816	0.0880789	NA
TO-29-109-3w	Toumbounto	white	12	LP w (AsPb)	0.0142358	0.000777592	0.00100045	0.529114	0.000198023	0.00707512	0.115258	0.00987936	7.40888e-05	2.21255e-05	0.000931398	0.000151203	0.05554	3.50376e-05	0.00634191	0.25912	2.95769	12.031	2.49163	4.25845	0.594834	3.75604	120.789	4.7165	0.256747	42066.2	8.00165	46.4571	0.262115	2.13839	0.155657	0.0600056	6.73449	0.0670462	0.0786648	27.5974	5297.73	0.0514088	5.33481	0.47984	0.802177	0.0924112	0.261586	0.0255198	0.0138796
AL-12w	Alinguel	white	12	LSP w (AsPb)	0.0398288	0.00470306	0.00693775	0.42194	0.0015373	0.0106687	0.0541102	0.0293511	0.000302208	0.000185647	0.00340047	0.000158737	0.0537897	4.11638e-06	0.0016495	0.370804	5.94004	34.5684	9.44138	4.37747	1.21111	5.34903	126.807	17.5507	0.957196	40740.5	6.50411	278.902	1.02542	11.6359	0.652467	0.240572	25.2483	0.0356725	0.0928948	3.24227	1377.92	0.11566	45.6009	1.77854	3.49856	0.317482	1.18983	0.258515	0.057119
AL-145w	Alinguel	white	12	LSP w (AsPb)	0.0293634	0.00409306	0.00413972	0.443236	0.00145963	0.00635426	0.0775489	0.0279817	0.000195024	0.000108828	0.00205481	4.55145e-05	0.0551508	8.40201e-05	0.0009721	0.346713	4.29837	33.7733	4.1596	7.43455	0.659558	3.56284	36.3592	21.8612	0.635547	41771.4	5.39229	229.011	0.722226	7.48835	0.460987	0.216991	4.29513	0.137051	0.335901	66.1784	812.046	0.0558881	22.0854	1.16973	2.07112	0.222408	0.920562	0.208498	0.0266185
AL-162w	Alinguel	white	12	LSP w (AsPb)	0.0473402	0.00611277	0.00682819	0.457905	0.000639684	0.00602726	0.0642391	0.0257959	0.0006836	0.000375067	0.00443454	0.00033853	0.0700503	2.06759e-05	0.00110201	0.30759	25.3572	39.5188	6.91257	12.4768	6.39588	60.7686	270.434	14.1619	1.19912	53056.3	6.19402	77.7772	1.78987	20.7965	1.51971	0.158032	11.1422	0.177169	0.304971	16.2854	920.567	0.0524839	30.0521	2.46814	4.52727	0.516579	1.97886	0.391536	0.084124
AL-174w	Alinguel	white	12	LSP w (AsPb)	0.0364447	0.00467423	0.00399927	0.441095	0.0018959	0.00707545	0.0766746	0.0308387	0.000236031	0.000118195	0.00230455	4.96838e-05	0.0692463	8.52294e-05	0.00103591	0.323585	7.54373	38.3763	5.73745	5.55269	0.777641	3.81089	39.6899	23.0784	0.658924	52447.4	5.85911	271.209	0.814623	8.39894	0.52426	0.161385	3.68491	0.12098	0.141464	67.1309	865.348	0.0585324	26.5703	1.28884	2.39626	0.251503	0.974215	0.182997	0.0339819
AL-191w	Alinguel	white	12	LSP w (AsPb)	0.028892	0.00378558	0.00346464	0.426163	0.00151989	0.00634712	0.077406	0.0271526	0.00020278	0.000111903	0.00212271	5.02174e-05	0.0736439	8.87244e-05	0.00105073	0.347514	4.52905	31.5072	3.97931	3.33546	0.450027	3.97255	40.1161	20.8539	0.559032	55778.1	5.27924	230.101	0.73233	7.30563	0.480456	0.193967	4.61048	0.0878009	0.104261	69.8838	877.729	0.0316209	21.4687	1.16221	2.15008	0.213821	0.853953	0.138066	0.0376743
AL-198w	Alinguel	white	12	LSP w (AsPb)	0.0560541	0.00505675	0.00393626	0.450257	0.00129819	0.00340193	0.0480099	0.0310258	0.000276099	0.00114382	0.00300448	0.000794292	0.0815463	0.000192314	0.00298477	0.31047	4.21785	34.4184	10.8722	7.26614	10.3199	15.8938	634.52	40.2429	0.793991	61763.5	39.6331	113.147	1.05645	8.82233	0.560633	0.782942	5.26586	0.345716	0.105018	151.476	2493.33	0.263719	75.9505	1.37264	2.49045	0.26681	1.08973	0.232433	0.0431387
AL-201w	Alinguel	white	12	LSP w (AsPb)	0.040335	0.00388946	0.00275022	0.440152	0.00147707	0.00487869	0.0633746	0.0232435	0.000246237	0.000337484	0.00199583	0.000196056	0.0660215	9.42538e-05	0.00082093	0.34979	6.46495	30.0479	3.57402	2.94335	5.04281	42.777	156.619	17.8736	0.47211	50004.9	14.6275	101.198	0.632671	4.89271	0.523073	0.221498	14.6807	0.13009	0.325543	74.239	685.766	0.0857017	16.9058	0.936438	1.75232	0.190436	0.765516	0.246912	NA
AL-206w	Alinguel	white	12	LSP w (AsPb)	0.0367667	0.00483381	0.00342791	0.421985	0.00138576	0.0138851	0.0660651	0.0281227	0.000191091	0.000149489	0.00169411	1.86135e-05	0.0566233	9.39111e-06	0.000157786	0.36411	4.94281	33.5764	3.7585	3.18019	0.598584	3.87903	14.8694	50.1445	0.510755	42886.7	18.4491	251.876	0.704642	7.27466	0.414086	0.251265	2.42935	0.243751	0.0754067	7.39691	131.807	0.068693	29.2887	1.10242	2.0643	0.203745	0.769048	0.14726	0.0320175
AL-30w	Alinguel	white	12	LSP w (AsPb)	0.0664395	0.00454464	0.00228542	0.448862	0.00288832	0.00492992	0.0585307	0.0297154	0.000161732	6.56688e-05	0.00171495	1.96437e-05	0.136717	8.8283e-06	0.00177715	0.240734	7.45873	56.6255	3.50781	NA	0.335324	1.93612	15.6924	24.0756	0.429782	103550	7.38619	229.577	0.660804	6.73963	0.385908	0.409998	1.55085	0.317777	0.188284	6.95361	1484.55	0.0685107	23.8825	0.889133	1.81535	0.189784	0.789963	0.504282	NA
AL-36w	Alinguel	white	12	LSP w (AsPb)	0.0372796	0.00419073	0.00824831	0.431439	0.00123541	0.0103296	0.0495015	0.0309292	0.000381075	0.000398728	0.00383087	0.000183526	0.0482725	1.61109e-05	0.000727594	0.372489	5.70355	34.0347	8.87061	8.28355	4.41141	8.74086	146.61	23.7036	1.19786	36561.8	17.1224	195.055	1.45053	15.5626	0.902669	0.44018	1.16289	0.420411	0.140695	12.6897	607.797	0.158019	46.0497	2.18111	4.08606	0.424172	1.59786	0.36911	0.0537719
AL-63w	Alinguel	white	12	LSP w (AsPb)	0.0363311	0.00485677	0.00560049	0.415608	0.0025387	0.0129157	0.068377	0.032502	0.000318067	0.000279221	0.00351912	9.58762e-05	0.062124	0.000192641	0.00358511	0.350398	5.25354	35.75	8.83072	7.30428	1.02633	15.4539	76.5906	31.0752	1.00318	47052.9	17.1987	331.606	1.03437	9.9588	0.746906	0.272655	2.90395	0.101533	0.0969835	151.734	2994.83	0.107489	63.7832	1.64741	3.23912	0.318065	1.1943	0.189977	0.0386228
TO-17-11w	Toumbounto	white	12	LSP w (AsPb)	0.0385449	0.00405331	0.00313765	0.453886	0.0017819	0.0115245	0.0740343	0.0270459	0.000171726	0.000115664	0.00204621	7.02549e-05	0.0464941	3.96376e-06	0.00118579	0.335316	6.84364	35.3156	3.43253	3.46488	0.791324	3.27349	56.1231	21.0102	0.569312	35214.8	11.9292	275.396	0.68568	6.51419	0.401839	0.397531	1.48282	0.298612	0.070663	3.12205	990.554	0.0806417	25.8085	1.01368	1.86889	0.210115	0.789258	0.238542	NA
TO-17-1-5w	Toumbounto	white	12	LSP w (AsPb)	0.0804851	0.00550991	0.00691598	0.48977	0.00441781	0.00446596	0.0221171	0.0288528	0.000366395	0.000119416	0.00351063	2.96063e-05	0.0626512	2.552e-06	7.51476e-05	0.290116	8.84666	46.5341	8.09266	7.10366	1.10544	5.97937	23.651	27.561	1.06489	47452.3	5.49137	236.915	1.05841	9.57989	0.807939	0.189537	2.99529	0.177831	0.0883017	2.01008	62.7747	0.150914	33.4689	1.8852	3.66054	0.355335	1.22092	0.266447	0.065381
TO-17-1-6w	Toumbounto	white	12	LSP w (AsPb)	0.0303861	0.0030415	0.0031065	0.398973	0.0013759	0.0132099	0.0622355	0.0222581	0.000172154	8.65908e-05	0.00214253	5.62343e-05	0.05672	3.86548e-06	0.000366104	0.405376	6.43235	26.8941	7.62677	3.4595	0.807624	2.91023	44.9228	20.4317	0.617973	42959.9	16.0806	221.577	0.637657	5.64517	0.392794	0.80403	2.11142	0.454503	0.0617501	3.04464	305.825	0.129364	28.9589	1.01607	2.20519	0.216978	0.792355	0.215252	0.0139507
TO-17-1-7w	Toumbounto	white	12	LSP w (AsPb)	0.0414957	0.00474939	0.00300961	0.466423	0.00488352	0.00377436	0.043877	0.0387444	0.000195779	7.93969e-05	0.00225091	2.92254e-05	0.115871	1.53787e-05	0.00132523	0.272618	4.899	39.2783	10.3762	0.487689	0.691479	3.47472	23.3467	20.944	0.574448	87760.9	9.07968	291.333	0.716833	6.94903	0.399417	0.515027	2.08313	0.196658	0.225413	12.113	1107.04	0.0778797	38.578	1.22238	2.64929	0.254269	0.831216	0.34396	0.0322276
TO-17-1-8w	Toumbounto	white	12	LSP w (AsPb)	0.0358898	0.00316542	0.00405049	0.461754	0.000964479	0.00597669	0.0704633	0.0176196	0.000279188	6.55186e-05	0.00216967	0.000156624	0.071041	4.56219e-05	0.00291095	0.322992	5.37983	31.5374	4.25247	4.9625	1.05187	12.8793	125.119	13.7902	0.644339	53806.7	4.84986	164.318	0.956679	10.6583	0.615696	0.0904964	10.5923	0.0388902	1.60546	35.9341	2431.67	0.0688147	23.7556	1.38917	2.61379	0.273466	1.07543	0.22145	0.0390834
TO-17-1A-1w	Toumbounto	white	12	LSP w (AsPb)	0.0342575	0.00430573	0.00357299	0.407665	0.00288801	0.0080919	0.0608925	0.039124	0.000204731	8.10668e-05	0.00263631	7.77535e-05	0.0783799	0.000594713	0.000404002	0.356178	4.13878	29.9318	17.9343	2.7819	0.866012	3.11334	62.1133	44.7419	0.710875	59365.2	5.07033	314.407	0.825149	8.37465	0.497162	1.75384	2.06373	0.618657	2.03062	468.425	337.484	0.057158	25.2292	1.2255	2.19121	0.23142	0.876607	0.199993	0.0505766
TO-17-1A-2w	Toumbounto	white	12	LSP w (AsPb)	0.0270485	0.00348433	0.00329128	0.389286	0.00305666	0.00693884	0.0651731	0.0323937	0.000212968	8.04137e-05	0.00252338	8.03999e-05	0.0808293	0.000704368	0.000671483	0.38352	1.32031	45.993	12.6484	5.26351	1.55219	4.43288	67.7234	27.0431	0.923511	29281.6	7.02324	368.421	1.02924	9.63777	0.645322	1.2023	8.11297	0.0983039	1.10361	251.978	10309.4	0.154801	29.4534	1.60837	2.65601	0.305658	1.08533	0.245595	0.0347463
TO-17-1B-1w	Toumbounto	white	12	LSP w (AsPb)	0.0382487	0.00305015	0.00374936	0.459541	0.000873231	0.00580415	0.068147	0.0174621	0.000286724	6.37779e-05	0.00211156	0.000158798	0.0702386	4.57116e-05	0.00286953	0.32692	6.62816	31.0422	4.1849	5.51792	1.05259	13.0742	126.856	12.7974	0.6457	53199	4.8693	163.55	0.948551	10.5607	0.643989	0.0830398	9.56248	0.0370662	1.64856	36.0047	2397.07	0.0774397	23.8405	1.42397	2.63446	0.275447	0.984513	0.168496	0.0352174
TO-17-2-1w	Toumbounto	white	12	LSP w (AsPb)	0.0315833	0.00412999	0.00257281	0.418159	0.00157005	0.0067989	0.0801454	0.032114	0.00016512	8.70759e-05	0.00183193	8.92754e-05	0.0696777	0.000534926	0.000243949	0.349737	5.91137	34.4105	3.3916	1.44444	0.890738	3.26685	71.3176	37.4285	0.45464	52774.2	5.40349	267.77	0.654522	6.37674	0.377036	0.375638	2.88741	0.571645	0.0276144	421.334	203.783	0.0513063	22.0115	0.913863	1.76417	0.181633	0.760977	0.295609	0.0034369
TO-17-2-2w	Toumbounto	white	12	LSP w (AsPb)	0.0313596	0.00413049	0.00248119	0.42736	0.00161805	0.00684382	0.0803953	0.0315969	0.000164474	8.62263e-05	0.00185192	8.37029e-05	0.0700275	0.000532034	0.000300113	0.340625	5.58255	33.509	3.48683	0.94254	0.80388	3.07401	66.866	36.967	0.436826	53039.1	5.20646	259.557	0.652149	6.30632	0.366016	0.41543	2.91195	0.714254	0.00653067	419.056	250.7	0.0541001	21.3933	0.93721	1.73095	0.172527	0.639307	0.355156	NA
TO-17-2-3w	Toumbounto	white	12	LSP w (AsPb)	0.0361493	0.00306149	0.00384914	0.45673	0.000883294	0.0058344	0.0686709	0.0171873	0.000273757	6.39914e-05	0.0021148	0.000158267	0.0702687	4.55283e-05	0.00293015	0.331347	6.21698	31.1223	4.2062	5.61975	1.02073	12.8578	126.432	14.0327	0.660697	53221.8	5.02052	159.674	0.935272	10.5559	0.609831	0.183966	9.28145	NA	1.63017	35.8603	2447.71	0.0502478	22.7651	1.38984	2.55807	0.250768	0.999012	0.210244	0.0367956
TO-2-11w	Toumbounto	white	12	LSP w (AsPb)	0.0399451	0.00458923	0.0059662	0.436697	0.00579955	0.00936085	0.0608299	0.0356244	0.000387519	0.000267637	0.00385812	5.66547e-05	0.0631529	7.25393e-06	0.000730902	0.33201	7.59216	38.3967	33.4651	9.0431	1.82322	7.03715	45.2586	26.2509	0.937247	47832.2	19.9188	242.962	1.09466	10.2637	0.805359	0.584316	1.38657	0.260401	0.0839341	5.71355	610.56	0.183408	98.9962	1.82823	3.91419	0.35346	1.32797	0.409375	0.0242352
TO-29-135-4w	Toumbounto	white	12	LSP w (AsPb)	0.0670662	0.00393753	0.00147987	0.421076	0.00126912	0.00941481	0.0237927	0.0302118	0.000122781	0.000682033	0.00127482	5.02683e-05	0.0743569	9.64641e-06	0.000709756	0.364015	5.37287	34.3883	10.7829	3.89736	1.35425	2.54923	40.1568	21.2341	0.464536	56318.2	13.405	217.729	0.510045	4.13865	0.262469	0.442057	0.779424	0.397358	0.102644	7.59799	592.896	0.0622236	31.7053	0.723661	1.34699	0.151211	0.48507	0.137937	0.0284169
TO-29-148A-8w	Toumbounto	white	12	LSP w (AsPb)	0.0429019	0.00473004	0.00295583	0.448202	0.00180774	0.00985943	0.0570397	0.0321709	0.000219042	0.000772768	0.00230661	0.000181048	0.0710721	5.26601e-05	0.00222929	0.322788	6.96328	32.8488	7.73543	6.58498	22.4191	20.0531	144.63	19.5106	0.682149	53830.3	15.0785	174.316	0.839698	10.0012	0.440117	0.45688	3.71396	0.106681	0.0907611	41.4777	1862.24	0.0463719	110.105	1.11209	2.09654	0.236507	0.920449	0.16646	0.0191887
TO-29-168-1w	Toumbounto	white	12	LSP w (AsPb)	0.0445949	0.00357265	0.00320745	0.449772	0.0012875	0.0116338	0.0517116	0.0235546	0.000236362	0.000443181	0.00236237	0.000214534	0.0633871	1.77768e-05	0.00128571	0.342172	3.17829	27.9001	4.96899	7.53263	1.43703	4.60002	171.381	41.267	0.614332	48009.6	15.9727	94.1069	0.80749	10.9411	0.430416	0.29282	8.91526	0.159803	0.0733343	14.0019	1074.02	0.0718591	49.4488	1.13094	2.16397	0.209205	0.844705	0.225033	0.0310503
TO-29-199-2w	Toumbounto	white	12	LSP w (AsPb)	0.0660581	0.00358886	0.00274818	0.437399	0.00246044	0.00339011	0.0260599	0.0325686	0.000158819	0.000283015	0.00203969	8.88281e-05	0.070366	5.51502e-06	0.000369814	0.351444	4.18103	30.4789	39.7754	8.18956	1.16157	3.14774	70.9603	267.047	0.538257	53295.5	34.3675	105.319	0.703019	4.79666	0.597137	1.36914	0.945802	1.09751	0.0857292	4.3439	308.925	0.203799	70.0014	0.996158	1.96965	0.210947	0.766087	0.184385	0.0222217
TO-29-74-4w	Toumbounto	white	12	LSP w (AsPb)	0.0509165	0.00246181	0.00228761	0.456809	0.000430783	0.0112477	0.0535538	0.0190571	0.000194366	0.000279947	0.0017218	0.000187223	0.0598011	6.09504e-05	0.000622988	0.339832	3.80383	26.1177	2.85493	2.60783	1.87316	3.60989	149.563	203.812	0.414979	45293.5	15.7989	82.3764	0.625192	9.81261	0.346493	0.339705	0.681381	0.835781	0.065457	48.0076	520.415	0.0699435	25.8102	0.815035	1.54243	0.173007	0.660203	0.106201	0.00624597
TO-33-3w	Toumbounto	white	12	LSP w (AsPb)	0.0570231	0.00758714	0.00234295	0.444799	0.000658698	0.00205261	0.0364871	0.0360317	0.000165393	0.000366945	0.00268466	0.000273795	0.0646982	2.12276e-05	0.00307453	0.341242	6.84951	31.7617	4.55582	5.62466	1.96674	4.02008	218.721	18.0754	0.527828	49002.7	42.9359	98.461	0.660876	5.0062	0.279097	0.906815	1.50894	0.111041	0.0574999	16.7199	2568.32	0.264779	28.8319	0.828063	1.42672	0.162779	0.603552	0.114211	0.0251467
TO-33-7w	Toumbounto	white	12	LSP w (AsPb)	0.0314053	0.00415452	0.00398289	0.390601	0.0034528	0.0132406	0.0602081	0.0301022	0.000296673	9.11214e-05	0.00301957	0.00010036	0.0757094	1.84364e-06	0.00191853	0.380956	7.80832	30.1946	8.62904	5.11702	0.218813	14.2899	80.1727	21.3563	0.717325	57342.6	14.7873	382.031	0.837965	7.35876	0.584516	0.493744	3.53777	0.138539	0.109667	1.45214	1602.65	0.0370904	69.0873	1.91319	3.01442	0.353606	1.14297	0.344635	0.0140617
TO-52-29w	Toumbounto	white	12	LSP w (AsPb)	0.0394973	0.00416708	0.00510352	0.406542	0.00784075	0.00794822	0.0599099	0.0442305	0.000315554	9.54207e-05	0.00302633	0.000188651	0.103221	1.12086e-06	0.000286273	0.316577	6.29669	39.4089	91.3333	12.6607	0.408042	6.16215	150.704	22.6437	0.883364	78180.1	19.703	383.779	0.873008	8.8321	0.542206	0.229922	7.46569	0.0522402	0.14015	0.882842	239.139	0.0501638	101.232	1.54073	3.54358	0.297598	1.0421	0.217791	0.0507649
TO-57-23-2w	Toumbounto	white	12	LSP w (AsPb)	0.0247745	0.00323989	0.00365653	0.352978	0.00940024	0.00826887	0.0516002	0.0299098	0.000261905	8.52993e-05	0.00322754	7.83791e-05	0.08145	5.82441e-05	0.000733989	0.429383	3.38407	40.6796	69.883	11.5708	1.81888	10.1667	62.6131	20.6309	0.874771	61690.5	5.80716	300.436	0.84206	7.88875	0.526335	0.404557	7.42212	0.0578695	0.213382	45.876	613.139	0.0623814	45.7592	1.39158	3.04814	0.282697	1.21075	0.223605	0.027196
TO-57-26w	Toumbounto	white	12	LSP w (AsPb)	0.0302458	0.00382907	0.0062935	0.426288	0.00197411	0.00419601	0.0638441	0.0296154	0.000326842	0.000239262	0.00364556	0.000220391	0.0789557	1.36833e-05	0.00134107	0.348292	6.74744	34.1575	13.9091	9.89656	1.58146	11.1312	176.059	19.9369	1.00351	59801.3	9.26567	235.869	1.13696	10.5149	0.641503	0.353404	9.27459	0.0283399	0.390434	10.7776	1120.26	0.225624	34.5636	1.81817	3.48379	0.332793	1.16808	0.331001	0.0402811
TO-6-24w	Toumbounto	white	12	LSP w (AsPb)	0.0390129	0.00318706	0.00278861	0.465042	0.000769357	0.00405522	0.0639786	0.0256568	0.000188051	0.00043567	0.00211037	0.000189814	0.0637344	0.000411121	0.00135345	0.32663	4.31002	26.4963	3.44574	NA	3.36028	6.02486	151.633	112.493	0.443225	48272.7	14.1563	95.2198	0.677052	8.95145	0.356864	0.574558	11.6005	0.512402	0.0722865	323.82	1130.61	0.0735612	29.2025	0.988063	1.74098	0.203358	0.72464	0.280954	NA
TO-6-38-7w	Toumbounto	white	12	LSP w (AsPb)	0.0502536	0.00336244	0.00325698	0.440767	0.00111627	0.00422559	0.0419935	0.018508	0.000234852	0.000422933	0.00270221	0.000399683	0.0592988	2.83674e-05	0.00107425	0.371991	4.66055	34.8042	3.90643	NA	1.61918	9.02576	319.286	14.8404	0.539859	44913.1	7.34485	115.732	0.833143	9.2378	0.5219	0.331415	4.86464	0.0725599	0.0892449	22.3436	897.373	0.0807256	19.6894	1.13981	2.15084	0.227292	0.883822	0.284735	0.00428664
TO-6-38A-8w	Toumbounto	white	12	LSP w (AsPb)	0.0334675	0.00520873	0.00322353	0.408369	0.0023674	0.0129439	0.0605712	0.0308295	0.000231364	0.000976439	0.00217657	3.45064e-05	0.0687283	3.22006e-05	0.00023485	0.369721	5.28432	28.7471	5.14384	NA	2.36687	4.96015	27.5654	219.071	0.509839	52055.1	15.3905	279.551	0.840587	7.9988	0.473803	0.532984	1.08123	0.890279	0.0785111	25.3628	196.182	0.0367442	101.354	1.2287	2.37019	0.269383	0.938151	0.368465	NA
TO-6-38B-5w	Toumbounto	white	12	LSP w (AsPb)	0.0369272	0.00439639	0.00597788	0.436871	0.00173926	0.00428351	0.0760371	0.0316474	0.000284916	9.02474e-05	0.00325168	2.63103e-05	0.0686654	2.36676e-06	0.000167395	0.329045	8.95357	40.0022	6.59901	6.65637	0.747991	5.3144	21.018	26.6521	0.865546	52007.4	8.5635	224.338	0.995897	9.4342	0.608594	0.390515	2.29155	0.296536	0.0865541	1.86418	139.834	0.102554	62.3321	1.59209	3.13655	0.277983	1.08681	0.218534	0.0326883
TO-6-50-2w	Toumbounto	white	12	LSP w (AsPb)	0.0370163	0.00454638	0.0036165	0.432449	0.00197339	0.0068597	0.0712074	0.0321217	0.000237995	0.000119254	0.00250996	4.97796e-05	0.0725335	0.000112746	0.000902411	0.333172	7.09528	36.3964	5.60614	4.70993	0.956937	3.91728	39.7664	26.1169	0.748487	54937.2	7.25772	266.91	0.776412	8.26142	0.517742	0.201934	3.72624	0.249591	0.110697	88.8042	753.831	0.0503232	25.9893	1.22376	2.44471	0.257373	0.891838	0.200868	0.0578961
TO-29-180p	Toumbounto	pink	13	LP p (Au)	0.0348112	0.00487202	0.00262456	0.441068	0.00324357	0.00654065	0.106062	0.0339941	0.000237593	0.000100162	0.00249369	3.59495e-05	0.0558742	2.1971e-05	0.00658249	0.300623	1.59313	51.7195	4.45728	NA	0.610255	3.7726	28.7182	48.3695	0.662778	42319.4	18.2878	253.546	0.762579	8.27896	0.544264	0.383637	3.87297	8.01156	0.0738476	17.3055	5498.7	0.0205873	49.2318	1.27712	2.49263	0.24852	0.858701	0.214808	0.0170099
TO-29-93p	Toumbounto	pink	13	LP p (Au)	0.0305352	0.00364237	0.00381516	0.483285	0.00351119	0.00368884	0.113755	0.0272836	0.000217108	0.000148208	0.00243878	0.000110586	0.0410653	1.51024e-05	0.00874581	0.276925	7.46051	55.258	5.50111	0.813867	1.1777	4.48879	88.3413	36.5032	0.614352	31103	63.4057	274.027	0.720053	7.16094	0.462912	0.923704	6.44224	0.320228	0.0671862	11.8954	7305.83	0.164082	38.3587	1.16154	2.20629	0.214426	0.825967	0.196078	0.0232827
TO-29-94p	Toumbounto	pink	13	LP p (Au)	0.0575092	0.00422553	0.0057884	0.502243	0.0032624	0.0055785	0.100927	0.0343933	0.000326003	0.000141265	0.00349526	0.000117996	0.050358	1.07837e-05	0.00614091	0.224658	6.21307	38.894	7.26065	1.90621	7.70331	10.9265	94.2613	31.2327	0.909708	38141.4	39.6434	290.214	1.10151	10.8996	0.706355	0.478429	6.98762	0.250542	0.0626061	8.49381	5129.82	0.15611	66.805	1.90237	3.6806	0.337188	1.24863	0.245455	0.0398962
TO-57-18-4p	Toumbounto	pink	13	LP p (Au)	0.0453137	0.00673097	0.00583858	0.511576	0.00287035	0.00834328	0.0933424	0.0330838	0.000260259	0.000780433	0.00286072	0.0002731	0.0282304	1.00294e-05	0.00488256	0.254872	8.17043	46.7623	5.32241	7.89486	1.37115	5.76442	218.166	29.8343	0.982292	21381.8	45.8915	265.572	0.967024	9.47669	0.58322	0.312384	3.76357	0.286802	0.0467491	7.89967	4078.65	0.0993983	41.2783	1.46367	2.7365	0.316964	1.20258	0.288483	0.0274145
TO-29-180w	Toumbounto	white	13	LP w (AsPb)	0.0362142	0.0048402	0.00385478	0.433167	0.00361588	0.00472522	0.0931095	0.0400229	0.000293165	0.000245974	0.00437064	0.000208363	0.139452	0.000130538	0.00171781	0.232795	3.19727	38.4816	10.3458	NA	2.54945	5.22832	166.451	32.2113	0.872418	105622	16.9976	351.056	0.86571	8.90157	0.570585	0.688531	1.40759	1.30382	0.275936	102.818	1434.98	0.0226201	478.581	1.42831	3.03134	0.309141	1.05958	0.224091	0.0409641
TO-29-93w	Toumbounto	white	13	LP w (AsPb)	0.0399176	0.00466059	0.00360656	0.470086	0.00370147	0.00418787	0.0892227	0.0385871	0.000280411	0.000370865	0.00365196	0.000225546	0.107238	7.13282e-05	0.00188456	0.231276	4.46564	47.3232	15.3751	NA	4.26996	5.92902	180.177	27.1049	0.752811	81222.3	35.6412	262.733	1.13551	9.4239	0.555556	0.484125	5.51507	0.276109	0.154694	56.1816	1574.27	0.0490953	346.927	1.82155	3.15126	0.386665	1.29542	0.34079	0.0481798
TO-29-94w	Toumbounto	white	13	LSP w (AsPb)	0.0411044	0.00465267	0.00445359	0.421716	0.00612056	0.0085775	0.0754397	0.033539	0.000293803	0.000394347	0.00377516	0.000757372	0.100283	5.71675e-05	0.00284156	0.294963	4.36732	48.799	21.6276	NA	9.35437	10.5953	605.026	42.448	1.01739	75954.9	28.4458	287.063	1.08487	9.53127	0.613742	1.11695	8.50264	0.603416	0.133169	45.0279	2373.7	0.134364	258.114	1.73046	3.4459	0.379359	1.41487	0.280926	0.0579869
TO-2-24p	Toumbounto	pink	14	LP p (Au)	0.0427837	0.00574959	0.00616478	0.495875	0.00265636	0.00613998	0.121762	0.0322753	0.000295405	0.000345777	0.00360038	0.000216613	0.0338348	0.000217551	0.00733377	0.239873	8.74928	40.6676	6.57703	8.58941	2.37485	6.23961	173.041	43.492	1.01227	25626.6	24.7123	271.725	0.93467	9.13845	0.628733	0.396482	8.44599	0.995685	0.0191634	171.354	6126.28	0.0966247	135.922	1.42762	2.66383	0.28493	1.15621	0.228567	0.0277168
TO-29-169p	Toumbounto	pink	14	LP p (Au)	0.0705264	0.00378398	0.00760257	0.534762	0.00128508	0.00584754	0.0778691	0.025657	0.000297038	0.000225667	0.00395761	0.000183605	0.0374379	2.2505e-05	0.010766	0.21915	7.84426	43.3152	9.50429	9.55067	2.60677	15.8283	146.673	22.9609	1.117	28355.6	19.327	182.698	1.02266	9.67102	0.633364	0.741331	6.4338	0.114618	0.108391	17.7261	8993.41	0.266265	27.7265	1.53055	3.02104	0.30009	1.14464	0.194134	0.0205516
TO-29-174-2p	Toumbounto	pink	14	LP p (Au)	0.0756261	0.00412316	0.00729788	0.52377	0.00134961	0.00582503	0.079573	0.0273581	0.000348953	0.000237891	0.00416015	0.000183248	0.0401844	2.42131e-05	0.0112394	0.218051	7.47706	41.2332	10.3479	8.20572	2.67091	15.5859	146.387	25.5665	1.02101	30435.8	20.6789	198.118	1.11568	10.8067	0.692983	0.779341	6.40971	0.140782	0.10592	19.0715	9388.88	0.270814	29.5635	1.80133	3.48534	0.34669	1.21799	0.234788	0.0503181
TO-29-183-2p	Toumbounto	pink	14	LP p (Au)	0.0703421	0.00385505	0.00765865	0.533115	0.00134348	0.00586464	0.0778097	0.0255179	0.000303016	0.000231191	0.00398138	0.000187694	0.038212	2.26806e-05	0.0108859	0.220032	7.35323	43.54	9.28201	9.88093	2.6091	15.8932	149.939	23.705	1.14555	28941.9	19.6922	187.829	1.022	10.0063	0.618373	0.661253	6.59197	0.120682	0.11705	17.8644	9093.55	0.242204	28.6931	1.61597	3.10281	0.314938	1.2128	0.242069	0.031998
TO-29-188-1p	Toumbounto	pink	14	LP p (Au)	0.0487332	0.00379153	0.00361085	0.525404	0.00121496	0.00348746	0.0945946	0.0291858	0.000168091	8.34977e-05	0.00217087	7.4657e-05	0.0394068	0.000405989	0.010024	0.236995	5.24756	33.8278	3.8378	5.04342	1.56026	4.76913	59.6397	27.9523	0.598869	29846.8	7.92587	256.422	0.62705	5.75564	0.377012	0.232093	3.70963	0.419925	0.0352964	319.777	8373.59	0.0593373	18.8623	0.929526	1.70838	0.197676	0.745734	0.144465	0.0126999
TO-29-5-1p	Toumbounto	pink	14	LP p (Au)	0.041603	0.00423759	0.0055228	0.508035	0.00145882	0.00549603	0.0956105	0.0252202	0.000252114	0.000597952	0.00295601	0.000192145	0.0399923	1.82169e-05	0.0069251	0.261258	6.87762	33.9499	5.71298	6.59859	3.55455	6.65861	153.495	36.2194	0.938233	30290.3	32.3761	187.219	0.915398	8.89581	0.503382	0.678274	3.57272	0.777872	0.0775338	14.3485	5784.9	0.177983	35.2006	1.39265	2.59821	0.283255	1.07212	0.241248	0.0335289
TO-33-8p	Toumbounto	pink	14	LP p (Au)	0.0535256	0.00468452	0.00446366	0.520526	0.00150687	0.00452282	0.099051	0.032354	0.000203815	0.000403541	0.00494347	0.000250547	0.0386558	0.000417848	0.00919626	0.224613	6.95547	38.7239	5.46051	6.51695	4.29535	7.37708	200.149	30.1136	0.824976	29278	11.4075	234.721	0.771197	7.47399	0.449094	0.346822	8.27227	0.267408	0.0431327	329.118	7682.11	0.145181	25.1467	1.14409	2.07176	0.240314	0.980677	0.194373	0.0189616
TO-29-188-1w	Toumbounto	white	14	LP w (AsPb)	0.0597905	0.00451956	0.00453814	0.517824	0.000681737	0.00709961	0.0693487	0.0259022	0.000253631	0.000666923	0.00399617	0.000202024	0.0552008	0.000110999	0.00314233	0.246248	4.69264	40.4088	7.15266	7.01371	2.72223	7.16742	161.387	38.5206	0.802148	41809.3	16.1327	92.7018	0.859229	10.371	0.497414	0.490776	12.0924	0.0829321	0.0914598	87.4285	2624.95	0.118716	45.8548	1.14091	2.18361	0.254449	0.90499	0.2304	0.0136522
TO-29-174-2w	Toumbounto	white	14	LSP w (AsPb)	0.0708577	0.00553992	0.00511873	0.457518	0.00169512	0.00519073	0.050297	0.0326867	0.000319752	0.00141495	0.0040985	0.00113312	0.0819147	9.84673e-05	0.00451735	0.276599	7.3572	37.7392	5.34657	2.53055	19.2378	19.2552	905.19	50.9713	0.876659	62042.5	16.818	237.242	1.18835	10.6305	0.606645	0.519919	8.49188	0.446895	0.125183	77.5578	3773.58	0.181069	315.851	1.66047	2.99712	0.343591	1.24435	0.27356	0.0582882
TO-33-8w	Toumbounto	white	14	LSP w (AsPb)	0.0305711	0.00233885	0.00179243	0.396075	0.00124714	0.0050289	0.0628587	0.0218831	0.0001055	0.000135518	0.00223892	0.000167262	0.0900368	0.000205156	0.00371198	0.381218	2.65896	30.859	7.13504	6.58424	1.94208	26.411	133.617	16.7129	0.378629	68194.2	20.5408	74.4839	0.418715	3.6104	0.236945	0.730122	12.3346	0.221368	0.368742	161.591	3100.81	0.0550749	24.5844	0.588856	1.02107	0.123157	0.483651	0.252418	NA
TO-29-42p	Toumbounto	pink	15	LP p (Au)	0.0406375	0.00623105	0.00501809	0.525831	0.00244317	0.00407042	0.14915	0.0343659	0.000257693	0.000186029	0.00315343	0.000325731	0.0370263	1.87702e-05	0.0086017	0.181884	9.7238	35.0284	5.56941	4.11737	1.86278	5.56947	260.21	39.3905	0.793877	28043.8	33.3593	237.335	0.94864	9.72111	0.548171	0.276677	4.64548	0.216367	0.0548648	14.7843	7185.45	0.157972	118.366	1.40128	2.66631	0.268634	1.11071	0.203287	0.0439625
TO-52-11p	Toumbounto	pink	15	LP p (Au)	0.0635302	0.00438151	0.00565355	0.503331	0.00225236	0.0067359	0.105942	0.0290392	0.000293283	0.000125119	0.00333357	0.000151136	0.0398373	1.1694e-05	0.0048642	0.229636	9.84988	46.1002	8.4843	5.42123	2.32218	6.30461	120.735	30.0482	0.877731	30172.9	108.98	266.472	0.91093	9.24362	0.577658	0.484105	9.34352	0.498842	0.0548869	9.21077	4063.32	0.334619	33.3505	1.46531	2.89055	0.28381	1.01305	0.195221	0.0334791
TO-29-137p	Toumbounto	pink	16	LP p (Au)	0.0333213	0.00597526	0.00755328	0.513141	0.00246945	0.00528723	0.123068	0.0357675	0.000449774	0.000155237	0.00449768	0.000283297	0.0275575	1.32768e-05	0.00526367	0.234219	7.25354	38.7673	8.84833	7.85164	7.43138	9.39442	226.311	37.4174	1.18495	20872.2	20.2666	263.608	1.37427	14.7036	1.22252	0.600047	2.20701	0.26995	0.0974027	10.4575	4397.02	0.134614	220.368	2.40656	4.54134	0.449636	1.74074	0.343386	0.0766409
AL-128p	Alinguel	pink	17	LP p (Au)	0.0328416	0.00342199	0.00438521	0.473087	0.00300791	0.00306891	0.109932	0.0258897	0.000211276	0.000258531	0.00208862	0.000167489	0.03151	1.17504e-05	0.0080897	0.301235	8.04657	43.8733	4.94189	5.32687	2.3735	5.70643	133.799	26.3015	0.644906	23865.8	64.1948	279.632	0.725094	7.49225	0.43399	0.744023	3.89301	0.249524	0.0863243	9.25516	6757.75	0.248352	47.7419	1.22527	2.34421	0.230143	0.817365	0.158863	0.0467636
TO-33-12-1r	Toumbounto	white	18	S/SPL w2 (SbCa)	0.107427	0.0201603	0.0179281	0.608055	0.00635357	0.00838279	0.0375957	0.0978238	0.000968867	0.00735316	0.0147879	0.0157319	0.000510643	5.80301e-05	0.0323976	0.0224581	20.6281	139.012	12.51	11.6031	53.3344	54.9891	12567.4	88.3652	2.95094	386.763	9.07849	713.789	3.23524	31.7983	2.01846	0.807244	3.06493	4.74575	0.357655	45.7074	27063.4	0.138597	166.217	3.95341	7.25545	0.869158	3.44639	0.723216	0.186568
AL-159g	Alinguel	green	18	SL/SPL g (Cu)	0.14563	0.0232973	0.0177004	0.586143	0.00554634	0.0100309	0.0314575	0.101025	0.00102018	0.00900228	0.0151388	0.00916548	0.00242099	0.00013557	0.015489	0.0246597	21.5	137.571	15.9463	14.3545	48.2016	52.4729	7321.84	111.424	3.12859	1833.66	9.83883	767.416	3.76376	34.1654	1.9395	1.46521	129.623	0.228481	0.088317	106.782	12938.8	0.21215	141.042	5.07659	9.63569	1.04077	3.83993	0.751477	0.139596
AL-33g	Alinguel	green	18	SL/SPL g (Cu)	0.14505	0.018378	0.0181265	0.607709	0.00529606	0.0110516	0.0247436	0.0860153	0.00118262	0.0159727	0.0165558	0.00979168	0.0020847	0.000496151	0.0114014	0.0240083	18.9082	155.239	21.2881	20.2761	71.0681	64.2621	7822.08	83.321	3.4438	1578.96	9.70273	718.349	4.05377	37.7836	2.13717	1.59558	1.98666	0.152853	0.278129	390.793	9524.21	0.201448	176.648	5.4221	10.3812	1.13532	4.20324	0.836828	0.168721
AL-59g	Alinguel	green	18	SL/SPL g (Cu)	0.135064	0.0188009	0.01496	0.631504	0.00727519	0.00917453	0.0306756	0.0927057	0.000993666	0.0122583	0.0159732	0.0132815	0.000228036	0.000105582	0.00687412	0.00779419	16.5005	165.47	14.1542	13.8258	28.2812	35.2494	10609.9	69.7511	2.92597	172.715	11.1108	654.765	3.52923	44.7583	1.73428	1.13264	328.997	0.0945814	0.167634	83.1615	5742.31	0.208429	282.602	4.40384	8.19672	0.923478	3.65801	0.737005	0.141084
TO-6-38B-6g	Toumbounto	green	18	SL/SPL g (Cu)	0.155597	0.0202263	0.0193257	0.608656	0.00967121	0.0100376	0.0233338	0.0933667	0.0013118	0.00946481	0.016557	0.00724476	0.000326461	7.74934e-05	0.0202042	0.00241788	13.0151	200.675	17.7799	17.1236	42.7628	46.3337	5787.48	61.226	3.33692	247.263	8.08809	641.031	4.47684	45.5854	2.44495	0.921885	1.42456	1.37548	0.0179177	61.0376	16877.6	0.20297	310.678	6.07048	11.0513	1.38215	4.64725	0.9595	0.210269
TO-6-38A-9g	Toumbounto	green	18	SL/SPL g (Cu)	0.164555	0.0164139	0.0149791	0.611978	0.00626472	0.0113851	0.0200941	0.0626707	0.00104469	0.0153759	0.0155331	0.00921131	0.00328769	0.000198962	0.0117947	0.0337375	12.8715	148.149	17.2769	11.6507	46.0388	39.7067	7358.45	53.0429	3.2188	2490.11	15.9848	385.582	3.33784	34.1595	1.89954	1.19607	2.12749	0.122697	0.0563865	156.712	9852.75	0.221365	125.139	4.77938	8.51335	1.0074	4.02752	0.667725	0.142038
TO-6-38-6g	Toumbounto	green	18	SL/SPL g (Cu)	0.152974	0.0162741	0.0140567	0.614303	0.00531719	0.0129536	0.0236695	0.0620911	0.000927085	0.0127918	0.0149204	0.00950084	0.00323645	0.000149051	0.0242409	0.0311405	12.1254	141.159	14.6585	10.3256	35.9377	34.2727	7589.74	67.6289	2.76735	2451.3	14.726	432.666	3.00454	30.3804	1.68686	0.984803	2.38333	0.401778	0	117.4	20249.7	0.206433	100.788	4.11116	7.94804	0.881943	3.20932	0.600956	0.129566
TO-29-6g	Toumbounto	green	18	SL/SPL g (Cu)	0.133602	0.0241148	0.018408	0.618493	0.00636312	0.0098256	0.0243231	0.0974392	0.00126627	0.00927929	0.0207009	0.0102148	0.00037319	7.49331e-05	0.0119365	0.011677	18.3802	186.255	16.0825	15.0611	33.2137	39.8065	8160.07	76.1378	3.06487	282.656	9.28618	591.744	4.19421	46.5361	2.30079	0.890725	1.70892	3.77238	0.243494	59.021	9971.15	0.15088	162.277	5.55846	10.3959	1.16229	4.44813	0.869137	0.176481
TO-6-46g	Toumbounto	green	18	SL/SPL g (Cu)	0.0928026	0.0179186	0.0174894	0.64087	0.015752	0.00847936	0.0498703	0.102028	0.00100875	0.00575082	0.0176078	0.0105304	0.000537502	0.000374173	0.00706215	0.00971825	16.1949	122.318	16.3149	18.9226	126.519	113.745	8412.18	77.2424	3.5604	407.106	16.9669	575.557	3.19986	31.5191	1.80518	1.72934	2.55886	0.186829	1.10143	294.717	5899.38	0.343248	356.164	5.46689	10.0648	1.01824	3.73189	0.745134	0.154605
TO-29-179g	Toumbounto	green	18	SL/SPL g (Cu)	0.108064	0.0147349	0.0139546	0.604021	0.00727794	0.0080117	0.0573453	0.0908571	0.000953108	0.00370397	0.0125578	0.0120034	0.00393981	7.92071e-05	0.0259846	0.0339624	23.2486	107.666	13.9561	12.4844	191.215	138.432	9588.88	103.331	2.521	2984.03	18.4406	583.28	3.51701	47.3092	1.98074	2.17252	376.099	0.328785	0.135	62.3875	21706.3	0.25713	114.243	4.5092	8.57835	0.885879	3.42599	0.635399	0.149553
TO-17-2-4g	Toumbounto	green	18	SL/SPL g (Cu)	0.151767	0.0207166	0.0218077	0.615115	0.0065989	0.0102933	0.0211005	0.0919568	0.00124456	0.0084948	0.0169082	0.012237	0.00162536	7.47684e-05	0.0154311	0.00256273	14.4443	215.998	16.2442	21.1638	34.3102	46.746	9775.52	62.3179	3.72052	1231.05	7.84817	605.594	4.56831	46.8142	2.42362	1.00913	2.36206	0.988062	0.382516	58.8913	12890.4	0.173938	193.86	6.00758	11.1817	1.20558	4.84817	1.00829	0.204583
TO-29-51g	Toumbounto	green	18	SL/SPL g (Cu)	0.130725	0.0215278	0.0174011	0.614005	0.0066201	0.0102307	0.0237921	0.103225	0.00127495	0.0129112	0.0181888	0.0123576	0.00196764	7.75278e-05	0.00583315	0.0177488	14.8886	173.969	21.6473	22.8739	49.9542	44.7209	9871.86	64.8418	3.25587	1490.3	9.56263	681.981	4.07329	43.3762	2.22681	0.965758	1.6897	1.32965	0.489345	61.0647	4872.74	0.188678	253.322	5.57882	9.72605	1.26866	4.22211	0.864677	0.180035
TO-6-54g	Toumbounto	green	18	SL/SPL g (Cu)	0.139057	0.0199031	0.0232635	0.610678	0.00700739	0.0103745	0.0345476	0.0804181	0.00201986	0.00758882	0.0219341	0.0125111	0.000469825	8.2236e-05	0.010539	0.0178454	29.559	112.859	25.0092	22.2515	31.8028	38.5769	9994.46	66.9705	4.08739	355.847	10.3649	654.543	4.87072	47.4702	2.89184	0.757237	2.62851	0.615222	0.195383	64.7732	8803.78	0.248426	137.135	6.09177	11.5774	1.33858	5.12709	1.08211	0.232144
TO-17-1-9g	Toumbounto	green	18	SL/SPL g (Cu)	0.120282	0.0189051	0.0126067	0.624725	0.0060534	0.00957464	0.038699	0.106408	0.000797365	0.00890279	0.0156991	0.0128991	0.000546622	9.00192e-05	0.00940409	0.0125528	17.66	127.859	12.5379	9.501	31.8078	30.8622	10304.5	69.2794	2.30475	414.014	12.1977	765.95	3.42153	30.9869	1.57354	0.983141	2.32787	3.02138	0.35874	70.9036	7855.72	0.150554	155.345	4.19964	7.55059	0.885422	3.2822	0.713025	0.158658
TO-6-44g	Toumbounto	green	18	SL/SPL g (Cu)	0.0843724	0.0168528	0.0226515	0.62695	0.0211365	0.00750483	0.0480343	0.0972465	0.00133771	0.00655797	0.0274124	0.0130858	0.000421844	0.000564177	0.00619432	0.0171299	17.2987	112.122	28.2904	52.1982	108.388	97.7396	10453.6	82.7404	4.87042	319.506	23.1464	552.641	3.6344	34.89	2.8433	1.69518	2.78687	0.0955941	2.33441	444.374	5174.44	0.612306	623.23	7.68782	13.3603	1.48483	4.88196	1.18335	0.277869
TO-29-37g	Toumbounto	green	18	SL/SPL g (Cu)	0.115459	0.0137904	0.0151473	0.613963	0.00836528	0.00771812	0.0597094	0.0958599	0.000985149	0.00583924	0.0157645	0.013344	0.00131622	7.69602e-05	0.0175503	0.013614	23.2288	103.745	15.2489	10.5245	18.8144	26.4149	10659.9	74.0285	2.52373	996.906	13.0433	530.6	3.45904	52.5309	1.9073	0.792997	1.96651	0.215931	0.206677	60.6177	14660.7	0.233823	134.458	4.66361	9.0411	0.909648	3.70053	0.70564	0.133437
TO-17-47g	Toumbounto	green	18	SL/SPL g (Cu)	0.139248	0.0204281	0.0171132	0.609658	0.00619927	0.00991089	0.0271669	0.0860136	0.00101305	0.00587784	0.0182972	0.0138745	0.00353368	0.000576644	0.0116163	0.0277068	18.8668	140.572	17.5318	11.4746	33.2916	43.3379	11083.6	86.1623	2.96956	2676.42	9.50893	636.929	3.58391	33.6994	1.88148	1.45828	2.83019	0.193557	0.0552378	454.193	9703.74	0.217263	113.306	4.85882	9.05657	0.983789	3.79349	0.748395	0.141564
TO-6-38A-10g	Toumbounto	green	18	SL/SPL g (Cu)	0.167499	0.0159207	0.0141227	0.616194	0.00380731	0.0134051	0.0190495	0.0593442	0.000949044	0.0132245	0.0182676	0.0139915	0.00255608	0.000153802	0.0126987	0.0274002	11.4602	139.948	16.2407	10.4298	43.8326	40.8438	11177.1	50.1426	2.77559	1935.98	13.9939	386.278	3.09538	32.1728	1.74829	0.960381	4.59539	0.623634	0.0350671	121.142	10607.9	0.189576	111.645	4.18152	7.88934	0.910288	3.31029	0.684191	0.130867
TO-29-125g	Toumbounto	green	18	SL/SPL g (Cu)	0.135087	0.0205557	0.0163749	0.626751	0.00696375	0.0103336	0.0267797	0.100392	0.00103941	0.00811337	0.0164683	0.0148185	0.000235689	5.34569e-05	0.00507658	0.00905855	16.0253	154.17	14.8469	16.9719	30.6569	34.1595	11837.8	56.6196	2.80564	178.512	10.3768	706.976	3.63926	37.9026	1.88863	0.932398	1.30505	0.276022	0.641099	42.1053	4240.73	0.196958	177.015	4.63209	8.6027	0.948141	3.56289	0.728717	0.139177
TO-57-19-1g	Toumbounto	green	18	SL/SPL g (Cu)	0.1253	0.0173948	0.0145342	0.62884	0.00657145	0.0101866	0.0355577	0.0943485	0.00106536	0.00464034	0.0188912	0.0161415	0.000311666	0.000106403	0.00954438	0.0147507	13.4575	106.211	14.238	12.3918	31.0241	37.2631	12894.6	57.3409	2.37885	236.057	11.4029	853.669	3.47215	32.2744	1.75891	0.879619	2.2375	0.197166	0.415624	83.8079	7972.92	0.163187	103.015	3.95829	7.48538	0.847686	3.31988	0.689872	0.154944
TO-33-38r	Toumbounto	green	18	SL/SPL g (Cu)	0.152067	0.0234196	0.0249722	0.597714	0.0066036	0.0103442	0.024442	0.0970526	0.00124862	0.00758891	0.0215488	0.0173893	0.000149292	8.93705e-05	0.0107931	0.00237824	15.9189	255.881	13.8628	22.5867	29.3992	44.4089	13891.4	66.0535	3.7246	113.074	8.26292	612.72	4.16498	42.4467	2.21479	0.936688	2.60268	1.05727	0.461735	70.3926	9016.02	0.150583	215.359	4.29609	8.21921	0.977637	4.19696	0.860009	0.261744
TO-29-136-2g	Toumbounto	green	18	SL/SPL g (Cu)	0.0384605	0.00759048	0.028867	0.702208	0.0119235	0.0067768	0.0127384	0.0553734	0.00191195	0.0069731	0.0548175	0.0348691	0.000342944	0.000382258	0.00822205	0.0258981	4.11023	80.6055	19.1815	61.3095	29.056	29.9421	27855.2	127.514	10.5832	259.747	13.4223	405.762	3.91624	50.2449	3.72142	0.403248	1.74375	0.408941	1.42487	301.085	6868.3	0.635392	1003.7	5.34616	13.875	1.13362	5.3288	0.953583	0.149108
AL-159r	Alinguel	red	18	SL/SPL r1 (Cu)	0.141791	0.0233025	0.0173268	0.57883	0.00498371	0.00939158	0.0312555	0.0975404	0.00103441	0.0113255	0.0214155	0.0162316	0.00306867	0.000234319	0.00868529	0.0315948	20.433	128.666	15.8982	14.1591	58.7359	76.2661	12966.6	101.788	3.04752	2324.22	9.81872	717.236	3.78632	33.2127	2.02851	1.38062	5.42483	0.182663	0.2202	184.561	7255.28	0.239745	154.326	5.15971	9.75662	1.01833	3.97566	0.779306	0.167704
AL-33r	Alinguel	red	18	SL/SPL r1 (Cu)	0.15652	0.0178836	0.016997	0.596524	0.00442899	0.0100782	0.0270508	0.0811121	0.00112107	0.0119977	0.0231697	0.0220997	0.00146696	0.00093731	0.00974864	0.0168669	23.7184	143.553	18.4062	17.427	65.4408	72.3125	17654.3	90.1784	3.00689	1111.08	8.84139	650.403	3.71301	36.9621	2.02491	1.49706	26.8388	0.0843972	0.377272	738.272	8143.55	0.165906	145.507	4.94488	9.72778	1.04395	3.82084	0.752956	0.168565
AL-59r	Alinguel	red	18	SL/SPL r1 (Cu)	0.122967	0.0196698	0.0156318	0.600649	0.0075037	0.00799185	0.0367414	0.0961157	0.000908324	0.0147638	0.0275762	0.0337526	0.00040241	0.000256539	0.00612721	0.00694846	15.8053	142.67	14.251	14.9112	25.8187	48.9554	26963.3	80.8583	2.853	304.787	13.7002	683.674	3.47092	42.4442	1.74546	1.46092	5.08982	0.381193	0.416038	202.063	5118.38	0.269432	278.318	4.46879	8.46439	0.932412	3.49321	0.735738	0.129573
TO-29-6r	Toumbounto	red	18	SL/SPL r1 (Cu)	0.133714	0.0254225	0.0180648	0.635345	0.00662043	0.0108058	0.0248569	0.100375	0.00136014	0.00277654	0.0135651	0.00961153	0.00012743	2.31028e-05	0.0123889	0.00306954	18.0749	185.094	15.6404	13.621	7.90191	15.9282	7678.17	73.905	2.87498	96.5159	8.24706	659.549	4.21195	50.1145	2.48085	0.425443	1.4045	6.469	0.0902812	18.1969	10349.1	0.122457	134.347	5.8659	11.0984	1.23257	4.55174	0.925935	0.183625
TO-33-12-1g	Toumbounto	red	18	SL/SPL r1 (Cu)	0.115398	0.0158016	0.0203674	0.671235	0.00535042	0.00895249	0.0363448	0.0889087	0.00132188	0.00071516	0.0106783	0.0107163	1.98479e-05	6.93208e-06	0.00991385	0.00251412	22.6426	149.262	16.4768	18.2301	4.1798	11.5463	8560.74	56.4965	2.87402	15.0329	10.5925	691.215	3.36186	35.5051	2.68738	0.253642	4.85361	0.393309	0.0396606	5.46005	8281.55	0.146864	111.28	4.19388	8.56602	0.987399	3.9662	0.804779	0.215104
TO-57-18-6r	Toumbounto	red	18	SL/SPL r1 (Cu)	0.136248	0.0206025	0.0205355	0.61106	0.00617169	0.0106705	0.0247555	0.097744	0.00113922	0.00831404	0.0169459	0.0140374	0.000490664	0.000106226	0.0056004	0.0236368	16.1886	161.273	18.4484	17.0404	36.76	38.4559	11213.8	60.9216	3.29084	371.631	9.27846	712.375	3.84523	35.1649	1.91241	0.76555	2.43021	0.360018	0.70355	83.6685	4678.31	0.144993	152.542	3.62913	7.22501	0.910136	3.67171	0.785252	0.214868
TO-17-1-9r	Toumbounto	red	18	SL/SPL r1 (Cu)	0.124085	0.0191579	0.0130282	0.606495	0.00698548	0.00917632	0.0399203	0.111818	0.000846068	0.00849812	0.0189686	0.0144425	0.000886857	0.000144774	0.00905388	0.0145227	21.4202	118.847	15.3371	13.1656	27.001	28.015	10437.4	70.3991	2.21062	565.105	13.0583	813.455	3.01174	28.1306	1.66565	0.956031	8.96177	3.1746	0.487034	81.3025	8286.48	0.166588	153.558	4.35843	8.21536	0.939518	3.4776	0.678169	0.161565
TO-17-47r	Toumbounto	red	18	SL/SPL r1 (Cu)	0.141159	0.0180988	0.0164458	0.60613	0.00543982	0.00929668	0.0256398	0.0885852	0.00101464	0.00608012	0.0278167	0.020939	0.00171855	0.00082191	0.00829286	0.0207032	22.0885	116.519	16.7584	14.187	46.1928	62.2036	16727.1	97.1381	2.97669	1301.64	9.25768	688.936	3.36133	32.4885	1.91179	1.07462	6.49132	0.360447	0.114996	647.377	6927.46	0.199678	107.467	4.9081	9.01714	0.993101	3.88557	0.737105	0.148547
TO-29-37r	Toumbounto	red	18	SL/SPL r1 (Cu)	0.117966	0.0152075	0.0162873	0.585857	0.00775288	0.00854028	0.060954	0.0955192	0.00105476	0.00902061	0.0272253	0.0211511	0.00161717	0.000109148	0.00871813	0.0214352	23.9848	104.399	15.7508	11.7834	35.4838	44.9112	16896.5	70.5147	2.73285	1224.85	13.6367	538.406	3.79274	50.7391	2.02111	1.27931	6.532	0.469035	0.475462	85.9707	7282.71	0.272616	141.991	4.80413	9.17009	0.985883	3.76524	0.891551	0.172369
TO-6-46r	Toumbounto	red	18	SL/SPL r1 (Cu)	0.100454	0.0197988	0.0153743	0.617368	0.0124885	0.00825368	0.0502613	0.111577	0.000836522	0.00591174	0.0218124	0.0219858	0.000465953	0.000510797	0.00430681	0.00666567	16.1812	131.535	14.3013	17.9044	51.6216	66.886	17563.3	88.6707	3.00544	352.915	15.7524	631.454	3.31043	35.5701	1.85373	1.63785	5.05184	0.203459	2.04195	402.329	3597.7	0.247207	201.773	6.33171	9.6087	1.01669	3.92706	0.766731	0.186953
TO-29-125r	Toumbounto	red	18	SL/SPL r1 (Cu)	0.133903	0.0210638	0.0157152	0.60762	0.00663553	0.00992345	0.0298228	0.103939	0.000950593	0.00709114	0.0266944	0.0230728	0.000403679	0.000102467	0.00312454	0.00790406	17.1575	138.567	15.7883	19.1194	57.6901	61.9059	18431.7	65.7805	2.78269	305.748	12.273	762.04	3.41753	33.7812	1.76897	1.41038	3.52346	0.579818	1.60398	80.7078	2610.09	0.225895	175.884	4.18391	8.18294	0.897653	3.35144	0.690553	0.127581
TO-6-38A-10r	Toumbounto	red	18	SL/SPL r1 (Cu)	0.183608	0.0131075	0.0133957	0.606341	0.00373701	0.0120094	0.0151958	0.054784	0.000991549	0.00697255	0.033656	0.0234994	0.00165247	0.000221819	0.00837625	0.0209818	14.9758	127.886	16.4827	12.2604	84.5542	76.209	18772.5	54.289	2.77624	1251.59	13.8024	322.025	2.99831	30.7506	1.78933	1.13155	8.45699	0.116083	0.141995	174.715	6997.12	0.216927	115.334	4.04308	7.58164	0.848897	3.58088	0.666755	0.147313
TO-6-38-6r	Toumbounto	red	18	SL/SPL r1 (Cu)	0.178775	0.0132897	0.0140317	0.600987	0.00484056	0.0122473	0.0168835	0.0561227	0.00106159	0.00710652	0.0337585	0.0238473	0.00300132	0.000233608	0.00814624	0.0241423	18.5414	123.876	21.617	15.345	84.2391	76.2933	19050.4	54.0065	3.06541	2273.21	15.3782	337.142	3.09864	31.9381	2.01798	1.15572	9.6177	0.163648	0.0499512	184.001	6804.97	0.272183	133.351	4.49217	10.1044	1.12962	3.79356	0.759332	0.169913
TO-6-38A-9r	Toumbounto	red	18	SL/SPL r1 (Cu)	0.180122	0.0129378	0.0129061	0.606256	0.00590589	0.0122718	0.0159344	0.0533744	0.00115455	0.0069517	0.0352468	0.0242521	0.00163626	0.000228546	0.00831716	0.0210417	14.0931	126.006	17.1868	11.642	84.1024	75.0815	19373.8	51.8479	2.8653	1239.31	15.6507	317.701	2.95785	30.2149	1.6969	1.11581	9.09845	0.124327	0.0853042	180.014	6947.76	0.226564	123.853	4.07641	9.68132	0.900119	3.3482	0.644696	0.149521
TO-6-38B-6r	Toumbounto	red	18	SL/SPL r1 (Cu)	0.154638	0.0214185	0.0191508	0.590742	0.0120701	0.00992345	0.0220418	0.0927574	0.00145832	0.00682283	0.0259843	0.0255808	0.00116486	0.000196518	0.0105212	0.0034063	11.5895	197.411	19.7202	21.4861	33.1385	60.783	20435.2	80.7915	3.42822	882.267	9.63975	623.449	4.36192	44.6401	2.57297	0.953279	4.56972	1.64983	0.410049	154.788	8788.9	0.234843	251.832	5.82033	11.6973	1.34086	4.68031	0.92927	0.211324
TO-6-54r	Toumbounto	red	18	SL/SPL r1 (Cu)	0.137494	0.0170782	0.0164317	0.602284	0.00701407	0.00896281	0.0358077	0.0852737	0.00117569	0.00515072	0.033003	0.0256324	0.000640584	0.000171373	0.0138409	0.0082483	32.5276	115.499	20.3947	15.1879	23.7412	43.1528	20476.4	72.5671	2.87407	485.18	11.6619	725.208	3.37873	34.8909	2.05817	0.94376	7.93855	0.406159	0.563378	134.982	11562.1	0.39795	116.21	4.51646	8.63847	0.960851	3.96663	0.804311	0.161424
TO-17-2-4r	Toumbounto	red	18	SL/SPL r1 (Cu)	0.148407	0.0208968	0.0205401	0.603464	0.00744122	0.00994287	0.0214194	0.0924553	0.00124724	0.00681106	0.0232703	0.0258943	0.00073339	0.000195483	0.0110687	0.0041208	12.9657	200.382	15.7803	19.9983	32.9638	113.964	20685.6	74.2647	3.80483	555.473	9.79804	601.438	4.20388	44.0814	2.33309	1.18443	5.70005	1.58029	1.07224	153.972	9246.26	0.186009	183.032	5.57072	10.7839	1.16905	4.67117	0.916189	0.220731
TO-29-136-2r	Toumbounto	red	18	SL/SPL r1 (Cu)	0.120429	0.0177298	0.0152376	0.619194	0.00795407	0.0088931	0.0364926	0.0856065	0.00107182	0.008577	0.0304147	0.0271228	0.00059659	0.000222549	0.00542744	0.013071	18.5528	151.476	17.4668	22.3905	47.792	68.1913	21667	86.6036	2.97565	451.859	11.3913	585.801	3.31743	35.5252	2.1611	1.05918	5.53972	0.0962552	0.491028	175.291	4533.83	0.205312	231.305	4.76735	9.2124	0.974491	3.61658	0.712462	0.140231
TO-6-44r	Toumbounto	red	18	SL/SPL r1 (Cu)	0.081531	0.0162601	0.0288853	0.602456	0.0251363	0.00690766	0.0438607	0.0925097	0.00152387	0.00562755	0.0426889	0.0271434	0.000626571	0.000950088	0.00336405	0.0179262	18.3927	110.057	34.1458	60.3482	81.118	50.5433	21683.5	96.8665	6.16464	474.567	28.9042	573.79	3.51459	33.4337	3.18649	1.46047	15.4834	0.223552	3.89799	748.336	2810.16	0.830914	676.996	7.65794	18.1306	1.93986	5.76142	0.979662	0.253288
TO-33-38g	Toumbounto	red	18	SL/SPL r1 (Cu)	0.151481	0.0226578	0.0240725	0.58138	0.00634685	0.00949276	0.0245538	0.0984091	0.0011381	0.00668453	0.0318833	0.0273055	0.00022668	0.000182769	0.00972393	0.00241376	14.4312	214.707	13.9772	18.4772	31.0989	57.1219	21813	66.4088	3.53592	171.689	9.75939	621.309	3.97155	38.7191	2.05074	1.09348	5.4225	1.20109	0.925432	143.958	8122.91	0.189872	174.489	4.23295	7.1851	0.933003	3.97361	0.86586	0.228807
TO-57-19-1r	Toumbounto	red	18	SL/SPL r1 (Cu)	0.127233	0.0176295	0.0141115	0.603631	0.00640587	0.00944798	0.035698	0.0922199	0.000949088	0.00608419	0.03433	0.0278317	0.000397435	0.00022739	0.00759995	0.0144009	13.3691	107.121	13.9053	11.5291	36.5696	55.5721	22233.3	58.6208	2.47676	301.019	11.8161	791.574	3.33402	31.0971	1.62049	1.06074	6.7628	0.265907	0.990066	179.104	6348.63	0.160396	117.281	3.97602	7.31039	0.823707	3.2446	0.623068	0.12989
TO-29-179r	Toumbounto	red	18	SL/SPL r1 (Cu)	0.110131	0.0158436	0.0157686	0.593818	0.00807952	0.00778432	0.0627777	0.0956935	0.0010383	0.00554083	0.0256222	0.0278653	0.000841588	0.000143688	0.0120453	0.0152006	27.811	110.627	15.4346	14.4623	43.4235	57.7045	22260.2	104.176	3.05604	637.422	15.7766	615.881	3.28133	45.1407	2.22563	1.39114	6.59497	0.26337	0.364384	113.176	10062	0.286607	134.163	4.63443	9.04627	1.28483	3.49313	0.646848	0.14584
TO-29-51r	Toumbounto	red	18	SL/SPL r1 (Cu)	0.13275	0.0231745	0.0167542	0.589933	0.00720007	0.00951265	0.0269812	0.108817	0.00107969	0.0106754	0.0209172	0.0318319	0.00139832	9.40531e-05	0.00653864	0.0102021	16.2341	171.862	17.9495	14.4227	59.7114	63.7642	25428.9	81.1844	2.89293	1059.09	10.5304	697.28	3.99503	40.8238	2.02289	1.12549	7.16769	2.10552	1.55048	74.0809	5462.07	0.189429	220.396	4.85159	9.58806	1.07477	3.93922	0.757894	0.178439
TO-2-6g	Toumbounto	green	19	LSS g2 (Cu)	0.156164	0.00389069	0.0277376	0.540565	0.00149608	0.00313105	0.0192832	0.0325134	0.000659526	0.0455498	0.0203114	0.0136612	0.00625476	0.00164642	0.00333223	0.121192	4.51647	73.9333	29.1647	219.312	67.4246	39.1293	10913.2	471.71	9.37343	4737.38	42.8774	105.296	5.79838	48.9558	1.94264	2.16242	3.792	37.7114	0	1296.8	2783.58	0.810279	702.889	5.59912	10.4375	1.25687	5.00352	0.933949	0.311998
TO-2-6r	Toumbounto	red	19	LSS r (Cu)	0.196632	0.00430081	0.0436841	0.550541	0.00103372	0.00253475	0.023458	0.0499429	0.000566809	0.00339612	0.0274387	0.0197338	0.00142765	0.000996648	0.000619861	0.0713238	9.16664	40.7062	12.4129	52.7529	14.3622	21.0456	15764.4	369.598	6.3891	1081.31	83.053	111.809	4.40091	53.6306	1.75503	0.75742	2.23151	6.11669	0	785.01	517.802	1.22758	1086.55	4.00507	7.71159	0.896005	3.61326	0.735869	0.233484
AL-23cls	Alinguel	colourless	19	SL/SPL cls	0.114051	0.0179302	0.0156015	0.684261	0.00993133	0.00932477	0.0435235	0.0869172	0.000995539	0.00358763	0.0087942	0.000969483	2.58395e-05	3.13186e-05	0.000590056	0.0019755	11.3625	128.636	16.2123	12.9259	7.92543	32.4864	774.471	84.1183	3.99911	19.5709	13.3255	538.499	3.23506	36.4494	1.90534	0.977053	0.33287	0.112337	0.0224348	24.6681	492.905	0.136692	73.0702	3.95274	7.40503	0.870293	3.61016	0.642476	0.177664
AL-66cls	Alinguel	colourless	19	SL/SPL cls	0.124749	0.0312386	0.0329266	0.611355	0.00960598	0.0113572	0.0317542	0.113288	0.00253659	0.00481865	0.0214502	0.00176971	9.81382e-05	8.88622e-05	0.000804305	6.44513e-05	15.888	143.699	37.91	27.8322	10.6892	26.9467	1413.73	82.3149	5.29656	74.3302	11.5104	774.944	7.104	66.6481	4.3844	0.221708	0.593384	0.250132	0.0845671	69.9923	671.878	0.208432	162.978	8.85431	16.583	1.94281	7.84978	1.21867	0.39915
AL-42cls	Alinguel	colourless	19	SL/SPL cls	0.116216	0.0178414	0.014491	0.674544	0.00808125	0.0103637	0.0451133	0.0961496	0.00100294	0.00146333	0.0104995	0.00183372	3.61799e-05	8.21979e-05	0.00038174	0.000215427	17.6485	103.352	12.6266	15.9863	7.05071	13.8751	1464.87	64.8559	2.53448	27.4028	11.6855	762.72	2.82157	32.3169	2.23127	0.719792	0.407844	0.0625456	0	64.7432	318.887	0.222667	140.312	4.28832	8.94251	0.994203	3.64935	0.690281	0.152893
TO-17-18cls	Toumbounto	colourless	19	SL/SPL cls	0.132314	0.0160474	0.0135716	0.661439	0.00798973	0.0114422	0.051936	0.0952465	0.000861566	0.000586002	0.00641504	8.0454e-05	9.3065e-06	3.73017e-06	0.000309758	1.84154e-05	21.2092	120.726	12.9631	9.63364	4.43556	10.2057	64.2707	60.8227	2.03072	7.04878	12.0248	834.077	3.04389	32.7374	1.98934	0.616781	0.284018	0.027773	0.0214683	2.93807	258.757	0.191979	71.6481	4.29136	8.05916	0.865059	3.31906	0.696761	0.132978
TO-33-41cls	Toumbounto	colourless	19	SL/SPL cls	0.10981	0.0132566	0.0115052	0.666444	0.00969719	0.010215	0.058491	0.108316	0.000746369	0.00156031	0.00671387	0.000995423	7.95311e-05	7.70988e-05	0.000492955	6.19123e-05	12.6384	116.01	10.9781	9.5552	2.94253	8.95396	795.193	55.8364	1.77464	60.2372	21.7624	696.837	2.84995	27.5715	1.64959	1.04282	0.210819	0.0926389	0.021907	60.7269	411.791	0.217457	88.62	4.10328	6.90507	0.782488	3.11474	0.565034	0.131097
TO-33-41cls	Toumbounto	colourless	19	SL/SPL cls	0.109729	0.0115788	0.0106426	0.671569	0.00943139	0.0103961	0.059749	0.10365	0.000756849	0.0028703	0.00618126	0.00134516	0.000216907	8.55401e-06	0.000154578	0.000175172	12.4726	114.88	11.288	9.71963	3.0247	7.08421	1074.58	56.6525	1.85084	164.286	23.0108	681.913	2.6868	26.0129	1.75008	0.822385	0.557366	0.0433106	0.0120834	6.73756	129.127	0.233572	114.178	4.05291	7.80242	0.797466	3.20755	0.594202	0.147547
AL-50g	Alinguel	green	19	SL/SPL g (Cu)	0.10931	0.0209458	0.0167954	0.653696	0.00810129	0.0101177	0.0388835	0.101742	0.000927449	0.00549038	0.0102991	0.00292857	0.00028485	0.000295536	0.00890306	0.00902706	17.3381	139.701	14.993	14.5741	128.629	108.908	2339.48	70.9882	3.03317	215.746	14.1097	744.737	3.92659	39.8729	1.90898	1.25453	0.890527	0.0985732	0.0874277	232.779	7437.19	0.225867	119.154	5.06368	8.81981	1.12734	4.3582	0.76722	0.195921
AL-58g	Alinguel	green	19	SL/SPL g (Cu)	0.13399	0.0226974	0.019842	0.596461	0.00705774	0.0113994	0.0282085	0.0946231	0.00113398	0.00805791	0.0125895	0.00350681	0.00467631	0.000100009	0.0103802	0.0430444	15.5075	177.052	19.2564	18.1874	46.3898	41.8519	2801.42	74.7701	3.38208	3541.86	10.7374	777.82	4.24612	58.8231	2.3598	0.919228	1.04118	0.136376	0.0888893	78.7717	8671.13	0.281375	150.522	5.48007	10.7316	1.1626	4.38152	0.862412	0.218306
AL-203g	Alinguel	green	19	SL/SPL g (Cu)	0.110837	0.0204159	0.0165242	0.632744	0.00635378	0.0105792	0.0437509	0.105651	0.000943811	0.00673282	0.0134097	0.00462841	0.00118914	5.36926e-05	0.00664882	0.0177224	18.7114	117.138	14.7668	12.3428	25.2646	27.8468	3697.4	65.1098	2.61849	900.658	13.1681	725.154	3.52976	35.9026	2.01018	0.866337	0.861239	2.29424	0.260568	42.291	5554.11	0.272521	176.44	4.89231	9.06156	0.947133	3.90186	0.750969	0.155343
AL-3g	Alinguel	green	19	SL/SPL g (Cu)	0.116357	0.0231933	0.0206706	0.654485	0.00504041	0.0100941	0.0362732	0.103649	0.00117635	0.00518425	0.0154365	0.00553965	5.75808e-05	0.000200531	0.000221334	0.000346271	18.7673	117.563	20.3253	17.9459	7.3694	17.1502	4425.34	44.3016	3.4406	43.6119	9.44646	1056.04	4.07649	34.8399	2.37916	0.562359	1.54319	0.0811734	0.0581483	157.948	184.892	0.16482	108.285	5.09198	9.41023	1.23604	4.29336	0.953361	0.213498
AL-175g	Alinguel	green	19	SL/SPL g (Cu)	0.106972	0.0293274	0.0201619	0.617507	0.0150867	0.00991529	0.0472698	0.122252	0.00110246	0.00400164	0.0163006	0.00615748	0.000271362	0.000296345	0.000460265	0.000354762	20.9233	154.694	21.5407	21.9319	10.216	23.6065	4918.9	86.667	3.96549	205.53	20.0642	955.999	3.7064	33.3219	2.40409	1.70261	1.95264	0.166185	0	233.416	384.483	0.502418	461.287	6.06609	14.2168	1.4833	4.93116	0.86665	0.230503
AL-60g	Alinguel	green	19	SL/SPL g (Cu)	0.112261	0.0240812	0.0200949	0.629495	0.0105629	0.00937316	0.0357408	0.0996046	0.00109412	0.00794184	0.0201962	0.00634215	0.000265334	0.000241948	0.0144499	0.00551627	24.3067	169.292	16.9609	16.3892	145.971	95.4033	5066.43	108.831	3.59479	200.965	10.3487	781.382	4.23826	38.1534	2.12275	1.11822	1.48885	0.834547	0.926627	190.57	12070.7	0.181446	326.296	5.6471	9.62133	1.40628	4.89575	0.994138	0.284409
AL-53g	Alinguel	green	19	SL/SPL g (Cu)	0.113254	0.0255059	0.018644	0.601984	0.00853075	0.0105097	0.0374541	0.101401	0.00114123	0.0188648	0.0163217	0.00898127	0.00191748	0.000104701	0.00889907	0.0242008	18.0141	154.654	21.294	20.9754	29.64	34.2398	7174.69	106.103	3.7318	1452.31	10.5699	690.652	4.09851	46.8394	2.08258	0.945535	1.78308	3.80604	0.457543	82.4674	7433.86	0.186766	383.419	5.72308	12.0972	1.19258	4.37801	0.88469	0.192544
AL-1g	Alinguel	green	19	SL/SPL g (Cu)	0.126671	0.0178673	0.0176902	0.644277	0.00659412	0.00972481	0.0230636	0.0881206	0.00102923	0.00794929	0.0147928	0.0097585	0.000242174	5.18099e-05	0.0159628	0.014243	15.9661	211.681	14.3503	18.1937	38.5312	39.8022	7795.57	71.0815	2.96166	183.424	9.41366	513.813	3.75177	41.9108	1.82874	0.728018	1.81796	0.109209	0.171931	40.808	13334.6	0.208528	175.162	4.66211	8.99405	1.00463	3.97168	0.751322	0.17853
AL-29g	Alinguel	green	19	SL/SPL g (Cu)	0.121197	0.0213177	0.020441	0.637303	0.00663679	0.0101068	0.0319921	0.0944884	0.00119337	0.00899895	0.0158348	0.0107222	0.000317628	9.35626e-05	0.00727769	0.0099684	20.2539	183.15	19.5324	15.2492	71.8734	67.446	8565.45	70.2592	5.16659	240.573	15.2368	647.663	3.7822	38.2058	2.22666	1.04329	1.89766	0.687891	0.127112	73.6946	6079.43	0.353152	189.285	5.14527	10.0901	1.09374	4.01468	0.861047	0.191858
AL-182g	Alinguel	green	19	SL/SPL g (Cu)	0.13036	0.017137	0.0157067	0.662464	0.0077303	0.0123846	0.0299169	0.0968909	0.00101978	0.00120846	0.0101754	0.0112318	3.12808e-05	3.9337e-05	0.000499291	0.00168879	9.83614	115.089	16.1789	15.7705	7.69947	18.1217	8972.51	61.1261	2.45926	23.6922	11.2027	615.476	3.68239	27.184	1.77596	0.607249	2.33171	0.10702	0.0817666	30.9838	417.084	0.114124	56.5807	3.95811	7.44382	0.850443	3.50346	0.758487	0.165507
FA14-2g	Farabana	green	19	SL/SPL g (Cu)	0.126595	0.0295139	0.0211892	0.633913	0.00764745	0.0111335	0.0391695	0.0976288	0.0010671	0.00117181	0.0108012	0.00494301	5.13933e-05	3.3895e-05	0.00967382	0.00324379	28.356	228.96	15.985	16.3792	8.00768	16.2236	3948.72	79.3866	3.29883	38.9255	10.3209	846.044	3.65553	42.7773	2.25425	0.358393	3.68134	0.118611	0.136346	26.6974	8081.04	0.168927	104.179	4.87608	9.17596	1.03956	4.32396	0.864402	0.184482
FA14-2g	Farabana	green	19	SL/SPL g (Cu)	0.118073	0.0315804	0.0219168	0.632588	0.00657832	0.0102093	0.0257339	0.0987269	0.000957698	0.00671795	0.0184826	0.00677895	0.000153527	0.000199681	0.0099558	0.00891113	21.6683	258.124	16.5413	22.0405	41.6717	51.511	5415.36	89.106	3.58184	116.282	10.9717	814.63	4.11416	40.849	2.03786	0.763572	1.22743	0.151764	0.759731	157.279	8316.6	0.212572	137.485	4.86887	9.1464	1.10046	4.40181	0.842638	0.218512
TO-29-166EXTg	Toumbounto	green	19	SL/SPL g (Cu)	0.129085	0.0172561	0.0126465	0.667498	0.00988501	0.0109768	0.0379348	0.0843438	0.000633377	0.00153027	0.00877525	0.0138463	6.6116e-05	6.71865e-05	0.000836967	0.0032455	9.04188	123.801	9.95382	7.78531	9.65089	22.7383	11061.1	66.9376	2.04628	50.0765	13.3339	546.296	2.46135	25.6618	1.3656	0.560093	6.39475	0.0653561	0.0389676	52.9194	699.162	0.131138	53.995	3.16617	6.11783	0.665902	2.65388	0.434167	0.038226
TO-29-150g	Toumbounto	green	19	SL/SPL g (Cu)	0.0977777	0.0180943	0.0176488	0.646521	0.00800313	0.00817196	0.0410617	0.10687	0.000811234	0.00502761	0.0106753	0.00233892	0.00132423	0.000100014	0.0214079	0.0103543	16.153	121.242	15.0126	17.6226	676.171	570.37	1868.45	99.8846	3.34681	1002.98	13.7617	652.01	3.83749	33.824	1.85433	5.09409	1.74121	0.252	0.064932	78.7758	17883.1	0.300522	115.591	5.08371	8.85044	1.04189	4.33344	0.845114	0.185666
TO-29-145g	Toumbounto	green	19	SL/SPL g (Cu)	0.113772	0.0181614	0.0119246	0.65526	0.00713765	0.00986523	0.0641489	0.0953675	0.00064219	0.00396906	0.00854579	0.00298087	0.000106472	0.000221417	0.00158011	0.00421679	21.3868	125.489	10.8134	8.7828	20.525	17.373	2381.27	84.0425	2.07155	80.6425	12.3424	1064.64	2.83209	30.0548	1.3018	0.985713	0.846877	0.130629	0.0700007	174.399	1319.95	0.172467	98.7016	3.41418	5.89725	0.731215	2.92148	0.592215	0.104075
TO-29-73-2g	Toumbounto	green	19	SL/SPL g (Cu)	0.110637	0.0201889	0.0170063	0.648947	0.0078596	0.00965054	0.0472043	0.116347	0.00086968	0.00358741	0.0104845	0.00412817	8.74066e-05	0.000158807	0.000500523	0.000581957	17.2484	127.723	14.3398	10.9595	6.44022	17.0361	3297.79	64.6738	2.92256	66.2021	16.3263	760.444	3.67054	41.894	1.90474	0.952726	0.81173	0.0852069	0.0923802	125.084	418.113	0.290101	125.773	4.73789	8.89376	0.994047	3.89794	0.799319	0.165505
TO-33-21g	Toumbounto	green	19	SL/SPL g (Cu)	0.114302	0.0254393	0.0151117	0.635464	0.0146086	0.0101899	0.0505988	0.11106	0.00068926	0.00337542	0.010482	0.00456583	6.36567e-05	7.81113e-05	0.00118306	0.00113391	15.6558	157.873	11.7169	11.7939	15.484	25.9724	3647.41	70.6864	2.49788	48.2138	15.0834	582.768	2.84667	22.7255	1.46033	2.16903	1.14039	0.0894145	0.283068	61.5244	988.273	0.24683	136.487	3.37283	6.28248	0.764928	3.09256	0.640316	0.158874
TO-17-18g	Toumbounto	green	19	SL/SPL g (Cu)	0.123762	0.0162502	0.0139744	0.669017	0.0074707	0.010781	0.0481922	0.0914634	0.000836864	0.00201757	0.0087867	0.00471245	4.69023e-05	0.000194497	0.000659186	0.000167424	20.1995	112.807	13.3907	10.3016	8.70036	16.5641	3764.54	62.9116	2.18855	35.524	11.3771	776.25	2.98645	32.1145	1.871	0.657028	1.31413	0.0459396	0.726308	153.195	550.653	0.198016	81.9126	4.35016	7.92243	0.87101	3.36179	0.667279	0.142639
TO-52-7g	Toumbounto	green	19	SL/SPL g (Cu)	0.128368	0.024006	0.0154154	0.618845	0.007309	0.0102572	0.0425162	0.109087	0.000842212	0.0156339	0.0135023	0.00515467	0.000138466	0.000198922	0.00595586	0.000953282	16.1565	114.992	15.5638	10.1014	16.4	32.9543	4117.81	90.4377	2.75037	104.875	19.3797	740.374	3.88209	31.7821	1.77481	1.11315	1.35087	0.120102	0.734425	156.681	4975.24	0.206651	182.082	4.65246	8.05347	0.913293	3.87337	0.723851	0.13778
TO-17-37-2g	Toumbounto	green	19	SL/SPL g (Cu)	0.110497	0.0198626	0.0149882	0.649657	0.00838585	0.0102677	0.0476718	0.103339	0.000730558	0.00528502	0.0110649	0.00635226	0.000128507	0.000268455	0.00498478	0.00467185	15.1352	125.427	13.4423	11.9895	77.0984	62.4633	5074.5	75.2381	3.30523	97.332	13.9006	679.788	3.17686	29.9727	1.70494	0.992463	1.96302	0.148546	0.0610561	211.448	4164.05	0.253326	112.818	3.96927	7.37639	0.881198	3.5067	0.630244	0.16643
TO-29-107g	Toumbounto	green	19	SL/SPL g (Cu)	0.133219	0.0220297	0.0221434	0.639464	0.00628451	0.0106962	0.0367694	0.087984	0.0016367	0.00332191	0.0215977	0.00701222	0.000475402	5.43747e-05	0.00480068	0.000415564	20.4201	107.334	27.8348	22.5407	124.587	103.25	5601.71	72.0036	3.51496	360.071	10.6672	707.513	4.40827	42.5111	2.73518	0.536274	1.72578	0.119215	0.157374	42.8282	4010.26	0.274458	204.357	5.71678	9.57214	1.25375	5.16276	0.978848	0.192002
TO-29-107EXTg	Toumbounto	green	19	SL/SPL g (Cu)	0.127614	0.0216908	0.0211307	0.654382	0.00606167	0.0112826	0.0387423	0.0875619	0.00139045	0.00364444	0.0146665	0.00706642	0.00011359	2.95944e-05	0.00255208	0.000317671	17.1561	109.619	21.1613	14.6427	44.7325	50.0556	5645.01	65.6878	3.384	86.0333	10.4424	696.778	4.38618	41.5735	2.33231	0.432164	2.14081	0.16655	0.0577377	23.31	2131.89	0.198259	125.879	5.10348	9.55929	1.1233	4.50508	0.867872	0.177073
TO-29-171-2g	Toumbounto	green	19	SL/SPL g (Cu)	0.132476	0.0173274	0.0174858	0.657897	0.00413518	0.00944739	0.00923937	0.0751449	0.000958554	0.0123384	0.0136557	0.00724712	0.000451179	0.00119663	0.00715398	0.0321819	9.4033	181.067	14.539	15.2479	35.8952	35.2372	5789.36	43.3138	3.19557	341.725	4.74149	431.49	3.51383	37.2142	1.79767	0.673531	1.47118	1.28568	8.03944e-05	942.525	5976.09	0.122549	163.305	4.31581	8.06861	0.929319	3.55044	0.772224	0.165326
TO-29-21g	Toumbounto	green	19	SL/SPL g (Cu)	0.132005	0.0183545	0.0171782	0.636136	0.00747353	0.0109686	0.0347553	0.107535	0.00102581	0.00305274	0.018187	0.00796723	6.03114e-05	0.000131486	0.00149362	0.00195409	12.8344	140.819	15.7661	16.3773	14.7043	48.5421	6364.62	83.3836	2.63451	45.6801	20.8598	674.844	3.47648	27.2681	1.83309	0.881595	2.19873	0.136405	0.610115	103.565	1247.69	0.196835	85.6795	3.19647	6.17747	0.778851	3.36051	0.722247	0.193
TO-29-167g	Toumbounto	green	19	SL/SPL g (Cu)	0.129022	0.0163292	0.0212776	0.637515	0.00788845	0.0112557	0.0326238	0.106251	0.00129996	0.00477979	0.0177851	0.00852082	6.90884e-05	0.000126674	0.000802179	0.00272831	11.4913	114.888	18.5359	15.672	12.8213	47.3076	6806.85	72.453	3.02491	52.3278	12.6518	754.249	3.98693	30.7935	2.09421	0.798769	2.22156	0.0994675	0.574354	99.775	670.102	0.147249	94.3468	3.85551	7.15778	0.858177	3.84886	0.790453	0.215302
TO-29-15g	Toumbounto	green	19	SL/SPL g (Cu)	0.12012	0.0263488	0.0148545	0.630472	0.00804153	0.0103699	0.0487364	0.112017	0.000930594	0.00333235	0.0125995	0.00857528	8.99204e-05	0.000429846	0.000883849	0.000409641	20.6065	114.222	16.1202	13.473	18.1105	29.2028	6850.36	67.1695	2.91282	68.106	15.6176	806.767	3.03585	28.533	1.93917	0.92129	2.47158	0.0632556	1.49632	338.568	738.325	0.416711	101.806	4.60111	7.6469	0.828347	3.21061	0.624534	0.12566
TO-17-28g	Toumbounto	green	19	SL/SPL g (Cu)	0.14306	0.0170405	0.0168739	0.62055	0.00684867	0.0102725	0.032158	0.089858	0.00118782	0.0050649	0.0159707	0.00883127	0.00062331	0.000590817	0.00946659	0.0198105	16.8424	154.744	18.137	16.4076	31.012	34.319	7054.86	64.8779	2.9349	472.097	13.4514	620.836	3.47595	36.3105	2.25669	0.738481	2.79517	2.44064	2.18406	465.357	7907.94	0.243528	147.324	5.00763	9.49802	0.949161	3.71577	0.763628	0.165025
TO-29-79g	Toumbounto	green	19	SL/SPL g (Cu)	0.123831	0.0176862	0.0177647	0.650598	0.00667718	0.0095167	0.0223559	0.087197	0.00109845	0.00797998	0.0149958	0.00897003	0.000234701	5.00784e-05	0.0154742	0.0136682	15.5545	212.127	16.8359	16.9952	38.563	40.0776	7165.7	68.4509	3.21323	177.763	9.06856	509.304	3.63014	41.0965	1.84112	0.665294	1.60672	0.13985	0.156843	39.4443	12926.4	0.198804	176.34	4.72026	8.99888	1.11889	3.83532	0.811886	0.156185
TO-29-4g	Toumbounto	green	19	SL/SPL g (Cu)	0.107771	0.0193548	0.0176564	0.649928	0.00800586	0.00914946	0.0485517	0.0996517	0.000845826	0.00565724	0.0137042	0.00931467	8.95956e-05	0.000207103	0.00313177	0.00517523	18.1509	122.724	14.4757	11.0294	15.6031	31.033	7441.02	73.7179	3.17025	67.86	14.1731	774.24	3.56594	34.4797	1.94302	0.918074	1.62381	0.133787	0.15101	163.125	2616.13	0.294011	128.677	4.63634	8.41784	0.993521	3.94142	0.771977	0.19512
TO-29-166g	Toumbounto	green	19	SL/SPL g (Cu)	0.133707	0.016814	0.011303	0.66407	0.00975179	0.011132	0.0370132	0.0868436	0.000581533	0.00149059	0.0116553	0.0105026	9.69456e-05	9.6632e-05	0.000805685	0.00272044	9.6087	124.844	9.50739	8.39075	9.09507	20.2853	8389.98	69.1448	1.86934	73.427	12.8321	584.245	2.31629	23.7663	1.278	0.60089	4.3317	0.0777957	0.101227	76.1121	673.03	0.107351	56.0904	2.96747	5.44452	0.667833	2.59739	0.446493	0.0678751
TO-57-24g	Toumbounto	green	19	SL/SPL g (Cu)	0.0938013	0.0155062	0.018909	0.654693	0.0102536	0.00853403	0.0410103	0.102568	0.000929491	0.00612497	0.0162711	0.01118	0.000122955	0.000443938	0.0094819	0.00824448	15.8133	108.72	17.7868	27.1102	32.1316	41.8567	8931.13	73.832	3.18836	93.1266	18.9813	696.217	3.28162	28.6013	1.75824	1.30367	1.9156	0.176031	0.00179219	349.668	7920.73	0.323449	235.752	5.03383	9.65521	1.23479	3.63632	0.774268	0.177998
TO-29-14g	Toumbounto	green	19	SL/SPL g (Cu)	0.112012	0.0158325	0.0163585	0.619328	0.00807007	0.00841819	0.0419165	0.0953038	0.00105133	0.00769111	0.0215404	0.0147336	0.00038796	6.85887e-05	0.0232623	0.0118912	18.6015	138.767	22.2436	22.7536	59.2601	53.6708	11769.9	102.423	3.02231	293.842	12.8425	638.02	3.34833	33.4825	2.53824	1.05769	124.58	13.2686	0.498924	54.0239	19432.2	0.235824	218.143	5.89439	9.53387	2.35929	4.67054	0.99311	0.194161
AL-66r	Alinguel	red	19	SL/SPL r1 (Cu)	0.123631	0.0261448	0.0302649	0.618728	0.00888187	0.0106454	0.0367326	0.106366	0.002347	0.00762972	0.0199362	0.00540597	6.05905e-05	6.81777e-05	0.000735243	0.000418912	14.0333	136.527	36.417	27.6048	11.9824	25.4128	4318.55	74.0726	5.0409	45.8914	12.8306	681.667	6.33795	59.5872	4.01291	0.359319	1.1162	0.132886	0	53.7002	614.187	0.204667	213.696	8.41625	15.7406	1.8081	7.48216	1.37932	0.36299
AL-60EXTr	Alinguel	red	19	SL/SPL r1 (Cu)	0.124057	0.0220201	0.017032	0.597602	0.00821261	0.00900672	0.0427947	0.10286	0.000966922	0.0113374	0.02681	0.0222359	0.000249435	0.000719422	0.00798227	0.00406382	22.9909	129.223	16.4639	14.6605	70.7338	74.4497	17763.2	98.9577	3.04632	188.923	11.2175	735.095	4.26185	32.9757	1.90939	1.36914	5.2467	0.326462	2.59101	566.653	6668.01	0.173441	153.851	5.07942	8.07804	1.10387	4.51921	0.943701	0.226321
AL-42r	Alinguel	red	19	SL/SPL r1 (Cu)	0.117415	0.0163558	0.0152968	0.631743	0.00873946	0.00908715	0.0458865	0.089627	0.00102029	0.00541988	0.0322068	0.0231414	0.000193231	0.000845262	0.000545608	0.000747808	17.8059	103.158	14.7018	17.0499	11.7223	39.5218	18486.5	77.2102	3.67801	146.354	13.7988	714.033	2.8953	30.1483	2.35113	0.952159	5.04853	0.14114	0.203627	665.77	455.775	0.226376	166.126	4.84388	9.31468	0.950892	3.93763	0.728901	0.191777
AL-3r	Alinguel	red	19	SL/SPL r1 (Cu)	0.11447	0.0199637	0.0181419	0.617138	0.00675743	0.0095243	0.0459218	0.102529	0.000942276	0.00901416	0.0273701	0.0233307	0.000168474	0.00112488	0.000729538	0.000734465	19.6503	115.786	15.7737	13.4018	12.2902	32.8824	18637.7	74.2656	3.23505	127.603	12.296	1033.43	3.66395	32.5553	2.01424	1.03947	6.65043	0.106348	0.126654	886.013	609.421	0.211144	138.17	4.77059	9.75145	1.0245	3.93758	0.812268	0.172428
AL-175r	Alinguel	red	19	SL/SPL r1 (Cu)	0.106861	0.0208149	0.023316	0.592659	0.0115631	0.00901715	0.0478097	0.120189	0.00145055	0.00677177	0.0284653	0.0246669	0.000478317	0.00120771	0.000802275	0.00123437	23.0324	109.462	24.0137	24.3449	12.3098	38.1814	19705.1	111.026	4.85908	362.279	22.4865	1083.04	4.4173	38.6628	3.0413	1.00687	6.67819	0.259465	0.17483	951.253	670.182	0.585016	479.649	7.22181	24.918	1.80144	6.60479	1.08017	0.289471
AL-60r	Alinguel	red	19	SL/SPL r1 (Cu)	0.119929	0.0221648	0.0178997	0.598674	0.00902853	0.00906604	0.0421248	0.100563	0.00103914	0.0113034	0.0276899	0.0250653	0.000264355	0.000729104	0.00805381	0.00420694	23.4854	139.429	17.2027	13.7959	73.25	78.3857	20023.4	99.3364	3.39298	200.223	11.8701	737.414	4.27922	33.3288	1.89402	1.3254	6.24245	0.348442	2.60848	574.279	6727.77	0.198218	197.28	5.18901	8.12024	1.16682	4.69067	0.930151	0.234431
AL-182r	Alinguel	red	19	SL/SPL r1 (Cu)	0.119959	0.0156414	0.0162392	0.640023	0.00820135	0.0102604	0.030938	0.0916579	0.00106427	0.00304274	0.0310147	0.0270356	0.000130637	0.000444454	0.000827946	0.00191105	8.8422	99.9062	16.5333	17.3431	12.7192	63.4044	21597.3	84.089	2.57781	98.9453	13.7387	633.075	3.4949	30.2219	1.9231	0.776738	4.76815	0.0843279	0.816145	350.074	691.626	0.129604	80.3816	4.01364	7.41594	0.872607	3.50943	0.763194	0.167351
AL-58r	Alinguel	red	19	SL/SPL r1 (Cu)	0.136198	0.0180713	0.0169731	0.594999	0.00634702	0.0106193	0.0371711	0.091592	0.000969659	0.00825624	0.0221043	0.0296714	0.00121064	0.000274188	0.00710555	0.0162789	17.2441	119.689	14.8545	15.5806	57.6511	63.2141	23703	76.6935	2.87505	916.946	11.794	885.88	3.7184	44.5711	2.13721	1.14358	6.17141	0.145086	0.501632	215.964	5935.63	0.185856	128.635	5.00243	9.58592	1.08872	3.97917	0.723394	0.175311
AL-53r	Alinguel	red	19	SL/SPL r1 (Cu)	0.112318	0.0216953	0.01652	0.602872	0.00850708	0.0101421	0.0372887	0.0934201	0.00105961	0.0125885	0.02201	0.0302487	0.000823629	0.000203071	0.0148867	0.0133182	15.9419	171.458	20.5776	18.718	31.2469	50.6483	24164.2	113.03	3.8838	623.82	12.0543	586.436	3.75337	41.7938	2.27027	1.31727	12.4257	4.93405	1.39126	159.949	12435.6	0.230927	252.59	5.08097	10.228	0.999347	4.03847	0.77791	0.193791
AL-50r	Alinguel	red	19	SL/SPL r1 (Cu)	0.107406	0.0194234	0.0180866	0.597916	0.00813177	0.00908231	0.0454741	0.104253	0.000968882	0.00581769	0.0320344	0.0306879	0.00051333	0.000727199	0.00834242	0.00882845	18.2602	120.758	16.5473	16.6178	121.504	126.775	24515	91.7302	3.08166	388.798	14.9089	787.264	3.94249	39.9879	2.36811	1.35263	7.89734	0.235427	0.341125	572.778	6968.86	0.275911	139.127	5.24059	9.20025	1.23871	4.36865	0.911255	0.198481
AL-23r	Alinguel	red	19	SL/SPL r1 (Cu)	0.112745	0.0175463	0.015908	0.63481	0.00814794	0.00877804	0.0390699	0.0894675	0.000968695	0.00637236	0.0285478	0.0307334	0.000188174	0.000996274	0.0014301	0.00262275	12.9808	109.372	15.7365	13.9634	20.4921	112.238	24551.3	80.368	2.79723	142.524	13.4733	610.131	3.44087	30.838	1.81551	1.0647	6.34108	0.113599	0.576266	784.715	1194.64	0.175608	98.4593	3.95491	7.34216	0.847578	3.46322	0.72296	0.171607
AL-203r	Alinguel	red	19	SL/SPL r1 (Cu)	0.111743	0.0233918	0.0162941	0.595291	0.00721779	0.00946169	0.0417334	0.111339	0.000899118	0.00837504	0.0245999	0.0312334	0.000767479	0.000319722	0.00617367	0.0091748	19.853	121.559	14.365	12.509	25.9687	52.1748	24950.8	87.9823	2.63935	581.291	12.0743	785.552	3.56315	39.6917	1.84685	1.10174	5.05804	2.42474	1.62422	251.829	5157.19	0.24148	179.614	4.71093	8.74375	0.935267	3.85491	0.743822	0.151895
AL-29r	Alinguel	red	19	SL/SPL r1 (Cu)	0.112942	0.0235336	0.0292369	0.611544	0.00586389	0.00640756	0.0236979	0.0853915	0.00156489	0.0106709	0.0321342	0.0402304	0.000439906	0.000279763	0.00756204	0.00642497	16.5607	189.918	24.3833	20.7844	41.3789	68.3485	32138.1	83.8408	5.60601	333.187	21.372	507.746	5.0866	51.5858	2.71354	0.953867	8.75759	0.507494	0.537387	220.355	6316.97	0.666758	280.788	6.70872	13.3207	1.43995	5.47987	1.10935	0.264678
AL-1r	Alinguel	red	19	SL/SPL r1 (Cu)	0.116582	0.0182822	0.0183178	0.599163	0.00719177	0.00808043	0.0296292	0.0864911	0.00096686	0.00895901	0.0307205	0.0452633	0.000629998	0.000166397	0.0102489	0.0173146	13.6621	182.185	14.2465	19.7853	43.4758	63.9668	36158.6	87.3443	3.14885	477.163	11.8283	515.825	3.56569	37.3006	1.81037	1.09127	40.7086	0.375011	0.640521	131.062	8561.47	0.239676	192.084	4.42692	8.50531	0.931255	3.75207	0.725384	0.172622
FA14-2r	Farabana	red	19	SL/SPL r1 (Cu)	0.112985	0.02288	0.0188691	0.610164	0.00649066	0.00987002	0.0342397	0.09925	0.000870574	0.00713272	0.0324959	0.018826	0.000276132	0.000703848	0.00663957	0.0161014	23.5586	170.061	14.4427	17.0906	53.5049	77.8187	15039.2	118.022	3.01035	209.144	12.4858	772.816	3.54073	33.8358	1.87803	0.902995	3.08894	0.142233	2.59537	554.385	5546.38	0.252077	153.177	4.59078	8.03743	0.987969	3.93741	0.864819	0.19386
TO-29-107r	Toumbounto	red	19	SL/SPL r1 (Cu)	0.141871	0.0222599	0.0195543	0.609251	0.00578513	0.0101415	0.0383182	0.0896589	0.00120845	0.00391014	0.0330284	0.0182726	0.000194497	7.14528e-05	0.00413498	0.000414247	22.8812	103.369	18.5198	16.7733	66.0392	130.737	14597	75.6602	3.18807	147.313	12.2743	676.74	3.86624	36.8483	2.12423	0.632644	4.11441	0.116594	0.32489	56.2797	3454.16	0.247645	176.844	4.94478	9.13236	1.06448	4.71372	0.814237	0.168261
TO-52-7r	Toumbounto	red	19	SL/SPL r1 (Cu)	0.130131	0.0284356	0.0203578	0.581769	0.00749274	0.00888538	0.0380336	0.113579	0.00120288	0.013047	0.0309269	0.0194121	0.000235842	0.000819224	0.00246524	0.00133166	16.1914	111.402	21.2564	15.0715	14.5893	61.2289	15507.4	83.5975	3.53791	178.627	19.8656	761.641	4.59047	38.2331	2.3425	1.22768	4.9114	0.0565689	2.84327	645.262	2059.34	0.274786	165.262	5.67292	9.82018	1.1806	4.53566	0.901696	0.213864
TO-17-37-2r	Toumbounto	red	19	SL/SPL r1 (Cu)	0.11585	0.0210424	0.0156947	0.618234	0.00850318	0.00987949	0.0462059	0.107421	0.000748934	0.00342418	0.0202406	0.0211144	0.000187963	0.00103971	0.00329674	0.00523177	15.695	126.19	14.0885	14.3278	47.7133	57.9621	16867.3	84.2794	3.34276	142.364	14.8067	719.611	3.15945	30.9684	1.72957	1.07724	6.94306	0.250957	0.225518	818.925	2753.94	0.244691	120.742	4.22818	8.26584	0.987154	3.75052	0.683998	0.173863
TO-17-28r	Toumbounto	red	19	SL/SPL r1 (Cu)	0.125239	0.0168172	0.0170928	0.600202	0.00889019	0.00861049	0.0334148	0.093065	0.00114293	0.00504505	0.0278022	0.023262	0.000590023	0.00219662	0.00822269	0.0265442	16.1713	113.667	20.2192	21.1045	41.5374	53.6419	18582.8	76.3793	3.52349	446.885	14.0641	680.863	3.69132	32.8053	2.31452	1.01664	4.99794	2.13005	8.09964	1730.17	6868.84	0.313911	187.112	7.02628	10.7337	1.19822	4.16641	0.857254	0.235347
TO-29-145r	Toumbounto	red	19	SL/SPL r1 (Cu)	0.109654	0.019306	0.0161941	0.606151	0.00867957	0.00842668	0.0602506	0.101897	0.000854409	0.00530567	0.0265095	0.0265678	0.00024266	0.000948559	0.00163267	0.00527205	20.4207	117.673	14.1461	11.743	17.8811	32.0605	21223.7	85.4592	2.70712	183.791	14.0978	1016.8	3.50046	34.7605	1.91008	1.17789	7.90454	0.169802	0.211924	747.132	1363.85	0.21787	122.896	4.22977	7.44534	0.898839	3.53546	0.708733	0.135094
TO-33-21r	Toumbounto	red	19	SL/SPL r1 (Cu)	0.112935	0.0195727	0.0174186	0.607706	0.00847953	0.00895505	0.0457978	0.104802	0.000849787	0.00779787	0.0272704	0.0276124	0.000335169	0.000433346	0.00451566	0.00365286	18.0817	135.358	13.861	11.4133	29.757	46.0703	22058.2	89.4861	3.02259	253.858	15.1212	715.16	3.33158	32.2609	1.81646	1.37015	7.12443	0.306128	1.54965	341.325	3772.17	0.268042	136.56	3.87758	6.91241	0.885915	3.58064	0.720013	0.170717
TO-29-73-2r	Toumbounto	red	19	SL/SPL r1 (Cu)	0.113476	0.0202657	0.0179811	0.608417	0.00837129	0.008717	0.0490582	0.110772	0.000868901	0.00921328	0.0190118	0.0276824	0.000269176	0.00102104	0.000698673	0.0022823	19.2503	122.509	15.644	12.6103	10.9986	45.0959	22114.1	81.374	3.0893	203.875	16.26	786.166	3.76956	39.0735	2.01285	1.29746	4.45524	0.241987	0.673881	804.225	583.638	0.306774	161.213	5.01478	8.86871	1.01456	4.13078	0.793354	0.149764
TO-29-15r	Toumbounto	red	19	SL/SPL r1 (Cu)	0.119107	0.0206796	0.0185186	0.611392	0.00807535	0.00992165	0.0488542	0.0993924	0.00122596	0.00576484	0.023163	0.0280498	0.000246605	0.0019398	0.000700582	0.000948087	22.6181	110.345	25.0848	16.7333	16.2146	45.6496	22407.5	82.4483	4.53457	186.779	26.7138	822.79	3.3086	108.997	2.56463	1.0447	8.18856	0.169984	6.68644	1527.88	585.232	0.372017	121.342	4.75292	11.2633	1.00546	3.85966	0.734788	0.17092
TO-29-166r	Toumbounto	red	19	SL/SPL r1 (Cu)	0.130037	0.0169122	0.0121303	0.632718	0.00902884	0.0104052	0.0390655	0.0880471	0.000612561	0.00161878	0.0226141	0.0311888	0.000270907	0.000231059	0.000833279	0.00264117	11.1748	119.345	10.7409	9.25673	8.73773	29.9009	24915.1	78.1619	2.04464	205.186	12.4986	679.193	2.38035	24.2521	1.29136	0.691919	13.4434	0.093674	0.219079	181.993	696.081	0.135868	61.3804	3.15848	5.73608	0.681397	2.69843	0.496655	0.0744224
TO-29-4r	Toumbounto	red	19	SL/SPL r1 (Cu)	0.110589	0.0198925	0.0177544	0.607042	0.0084723	0.00880411	0.0488647	0.100246	0.000833231	0.0100538	0.0264416	0.0324292	0.000259305	0.000674098	0.002221	0.00345632	17.7476	117.669	14.3796	12.1905	17.9681	63.9982	25906.1	84.8121	3.38254	196.399	14.5368	804.447	3.95337	36.268	1.8719	1.42287	5.25923	0.233961	0.552077	530.953	1855.32	0.27967	186.951	4.9242	8.72474	1.04573	4.02229	0.771777	0.173325
TO-17-18r	Toumbounto	red	19	SL/SPL r1 (Cu)	0.119561	0.0221822	0.0151523	0.607097	0.00812137	0.00965123	0.0436987	0.106323	0.00082815	0.00582831	0.0234027	0.0326397	0.000257589	0.00150707	0.000728588	0.00119884	17.9852	109.744	13.7602	10.369	11.5053	49.0317	26074.2	75.4165	2.46783	195.099	12.4744	803.68	3.37867	35.3246	1.79418	0.845757	7.72534	0.104129	5.51247	1187.05	608.628	0.210687	127.242	4.5967	8.11221	0.929764	3.72944	0.751077	0.134452
TO-29-150r	Toumbounto	red	19	SL/SPL r1 (Cu)	0.0861622	0.0243642	0.0223168	0.619276	0.00883661	0.00783904	0.0342557	0.0998725	0.00118476	0.00893393	0.0351115	0.0331336	0.00041352	0.000744486	0.00487498	0.0104877	14.7345	146.646	24.0268	26.134	45.8018	58.2168	26468.8	90.629	4.55022	313.201	18.2947	725.059	4.75959	44.8372	2.45212	1.38728	8.53339	0.264988	0.522822	586.394	4072.33	0.390689	225.884	7.56309	13.3949	1.79444	6.39438	1.29436	0.372298
TO-29-171-2r	Toumbounto	red	19	SL/SPL r1 (Cu)	0.140155	0.0201794	0.0169279	0.600646	0.00706501	0.00846913	0.0158327	0.0815509	0.000903742	0.0117559	0.037607	0.0342565	0.000536	0.0073046	0.00359867	0.0115044	9.16812	167.256	12.8602	17.4337	20.0782	47.1408	27365.8	67.2417	3.09098	405.968	8.47732	464.822	3.30919	32.8746	1.69209	1.09858	6.84184	0.486492	0.274517	5753.46	3006.15	0.166635	162.029	4.26815	8.05289	0.907548	3.39843	0.774593	0.168485
TO-29-21r	Toumbounto	red	19	SL/SPL r1 (Cu)	0.127285	0.0197003	0.017168	0.60104	0.00655942	0.00904117	0.0332721	0.0982843	0.000895532	0.00366466	0.0401996	0.0360395	0.000210411	0.000531175	0.00168009	0.00271073	12.5588	120.678	13.8494	15.0358	21.6148	123.017	28790.1	100.909	2.63314	159.366	18.4016	616.444	3.18802	24.6094	1.61015	1.19966	10.6219	0.280261	2.27988	418.38	1403.47	0.216056	83.8088	3.29032	5.84513	0.737188	3.0568	0.6563	0.169953
TO-57-24r	Toumbounto	red	19	SL/SPL r1 (Cu)	0.0988549	0.0176594	0.0192923	0.616769	0.00788673	0.00827067	0.0400996	0.106595	0.00100355	0.00951562	0.0236802	0.0363602	0.00021196	0.000901584	0.00370443	0.00722678	15.5001	115.072	17.8828	28.9457	40.0089	70.4444	29046.3	95.5012	3.27786	160.539	19.7882	695.133	3.85711	34.1656	1.97426	1.40101	6.78896	0.127168	0.184715	710.132	3094.51	0.355152	183.003	5.14426	9.07233	1.049	4.45693	0.976181	0.193044
TO-29-167r	Toumbounto	red	19	SL/SPL r1 (Cu)	0.121234	0.0153312	0.0184601	0.608073	0.00781353	0.00970396	0.036959	0.0995089	0.0011294	0.00423854	0.0339346	0.0364212	0.000200536	0.000482097	0.00100844	0.00364383	11.8588	110.835	16.77	16.0786	21.1759	141.079	29095	97.9843	2.85128	151.887	17.2443	732.912	3.35968	26.6529	1.92265	0.895856	9.8851	0.163849	2.24608	379.724	842.402	0.180174	79.3994	3.58711	6.47331	0.801548	3.36099	0.691773	0.202893
TO-29-79r	Toumbounto	red	19	SL/SPL r1 (Cu)	0.117606	0.0179438	0.0185905	0.608436	0.00720016	0.00788666	0.0296319	0.0861811	0.00102874	0.00880504	0.0316272	0.0364632	0.000613643	0.000161066	0.0100203	0.0159153	14.6296	181.658	16.2518	19.2461	44.2239	64.4152	29128.6	91.5632	3.156	464.775	12.3668	520.799	3.50256	37.4148	2.04927	1.0469	8.15	0.282974	0.624342	126.863	8370.44	0.330283	166.175	4.52569	8.66373	0.981897	4.12882	0.726434	0.149534
TO-29-14r	Toumbounto	red	19	SL/SPL r1 (Cu)	0.104027	0.0157789	0.0151674	0.60165	0.00816995	0.00766912	0.0450373	0.0958115	0.00101905	0.00548602	0.0299371	0.0394876	0.000532126	0.000135363	0.0168851	0.0113013	18.1178	115.774	19.7556	21.1616	69.5947	77.7764	31544.7	100.542	2.94726	403.034	13.7871	617.313	3.36734	32.4101	2.14178	1.22752	7.01783	8.37362	1.01382	106.618	14105	0.237104	181.058	4.92264	9.78399	0.970564	4.12156	0.839772	0.168979
AL-61cls	Alinguel	colourless	20	SL/SPL cls	0.1098	0.0239741	0.0166311	0.625129	0.00903061	0.00949948	0.0500875	0.128958	0.000825031	0.00366272	0.0112076	0.000865691	4.05848e-05	5.07169e-06	0.00798743	0.000465244	21.4734	132.815	13.7051	10.2133	6.2442	14.0462	691.557	77.5632	2.60573	30.7391	10.4466	782.748	3.30665	32.4879	1.68647	0.816867	0.843709	2.5116	0.022954	3.99472	6672.31	0.154817	151.026	4.06256	7.60895	0.887895	3.60184	0.759969	0.17116
AL-105g	Alinguel	green	20	SL/SPL g (Cu)	0.13461	0.0179612	0.0171444	0.650611	0.00660424	0.011879	0.0359741	0.09852	0.000901795	0.00365421	0.00836144	0.00835373	1.66212e-05	2.06794e-06	0.00295032	0.000816016	20.5823	129.407	14.1438	8.68121	5.06549	9.62562	6673.38	58.4285	2.69598	12.5889	10.7729	680.557	3.20408	34.5887	1.96764	0.441813	1.26618	0.457122	0.0104687	1.62881	2464.56	0.206864	122.184	4.58547	8.6627	0.925663	3.71867	0.751531	0.170233
AL-49g	Alinguel	green	20	SL/SPL g (Cu)	0.140749	0.0260972	0.0243232	0.654488	0.00864666	0.0113684	0.0139067	0.0845868	0.00192754	0.00285833	0.0161306	0.00311983	9.90878e-05	3.57387e-05	0.00340196	0.00663645	8.49274	156.231	23.1933	22.6443	33.3289	32.7578	2492.28	50.6067	3.78693	75.0495	6.42489	437.24	5.08773	47.2135	2.87819	0.668446	0.529927	0.224312	0.0747878	28.1496	2841.83	0.122455	148.431	5.62538	10.9773	1.21574	4.90627	0.995532	0.258636
AL-105g	Alinguel	green	20	SL/SPL g (Cu)	0.139217	0.0189251	0.0218187	0.655289	0.00389755	0.0110193	0.00887395	0.0822217	0.00121012	0.0118185	0.0126878	0.00403015	0.000165011	3.2007e-05	0.00734859	0.019648	12.5153	217.55	16.5112	10.3224	39.2048	37.5784	3219.49	47.7273	3.60547	124.98	4.82737	416.019	4.33818	47.1259	2.19295	0.730617	0.73429	1.13447	0.157029	25.2103	6138.66	0.161251	182.451	4.90828	9.2175	1.06511	4.29811	0.854331	0.220061
AL-45g	Alinguel	green	20	SL/SPL g (Cu)	0.139382	0.0187665	0.020634	0.656819	0.00408548	0.0111309	0.0104496	0.0805441	0.00117729	0.0113092	0.0127721	0.00462175	0.000171614	3.34285e-05	0.00721026	0.0191233	11.6321	209.146	16.9212	17.513	38.1349	38.1185	3692.08	46.1752	3.53159	129.981	5.48665	424.817	4.18645	47.6903	2.1416	0.767432	0.722683	1.12683	0.0663655	26.3299	6023.1	0.139278	183.22	5.10737	10.6114	1.08136	4.43414	0.842616	0.202778
AL-10g	Alinguel	green	20	SL/SPL g (Cu)	0.139187	0.0199714	0.0172785	0.627648	0.00689221	0.0114809	0.0119489	0.0898507	0.00118148	0.0139622	0.0128442	0.00523636	0.00225182	5.8058e-05	0.0127842	0.0251931	9.73173	205.619	15.5586	18.554	89.8844	76.1754	4183.07	52.1695	3.45607	1705.53	4.7008	647.783	4.53797	39.7955	1.97784	0.938998	2.60434	0.159458	0.0978249	45.7293	10679.3	0.149766	189.544	5.03432	9.27893	1.04344	4.17537	0.77532	0.217427
AL-61g	Alinguel	green	20	SL/SPL g (Cu)	0.116295	0.019502	0.0176002	0.641925	0.00678279	0.0106317	0.0290827	0.0949302	0.000935646	0.0181537	0.0145344	0.00553633	0.000581279	9.51596e-05	0.014964	0.0059824	17.6899	188.986	14.7457	3.00963	160.632	137.98	4422.69	94.6528	3.53779	440.263	8.21659	712.251	3.82333	37.5329	1.76003	1.47058	1.62543	2.37905	0.379404	74.9524	12500.2	0.212052	173.039	4.16412	7.11116	0.84328	3.77505	0.736295	0.165204
AL-79g	Alinguel	green	20	SL/SPL g (Cu)	0.119948	0.0287654	0.0182591	0.61118	0.00731602	0.00984103	0.0369767	0.107718	0.000969516	0.0133617	0.0128099	0.00636161	0.0010938	6.98835e-05	0.00682729	0.0165316	17.5393	157.182	14.7074	14.4577	20.7253	26.9628	5081.97	79.1797	3.18518	828.45	9.42664	676.605	3.99889	45.9411	1.88306	0.648561	1.24089	2.39056	0.101326	55.0437	5703.19	0.127956	195.678	5.1571	9.53481	1.074	4.28008	0.739519	0.162708
AL-35r	Alinguel	green	20	SL/SPL g (Cu)	0.127889	0.0160568	0.0161993	0.666657	0.00610148	0.011605	0.0377235	0.0922055	0.000903875	0.00456634	0.00798772	0.0080594	1.37751e-05	6.37573e-06	0.000677987	0.00180647	16.0559	123.629	17.2819	9.84518	5.95968	10.2391	6438.25	53.5827	3.13007	10.4333	12.1703	605.437	3.04836	34.7833	2.1215	0.422732	1.019	0.105139	0.0386434	5.02184	566.358	0.207687	138.025	4.67532	9.6674	1.01119	3.70214	0.711702	0.145417
AL-34g	Alinguel	green	20	SL/SPL g (Cu)	0.104429	0.0172182	0.0117884	0.637804	0.00801623	0.00927856	0.0643474	0.104234	0.000621959	0.00982779	0.0132467	0.00877201	0.000183624	0.000189802	0.00438503	0.00350277	27.6613	113.756	11.0401	15.0707	23.222	25.838	7007.52	68.5839	2.42283	139.078	14.1131	949.941	2.48747	21.1356	1.30035	1.10688	7.12274	1.62497	0.862729	149.498	3663.04	0.198525	252.153	3.29269	6.72277	0.723729	2.64029	0.515013	0.109987
AL-35g	Alinguel	green	20	SL/SPL g (Cu)	0.12122	0.0163762	0.0216965	0.656071	0.00603828	0.00989207	0.0166793	0.081939	0.00141829	0.0123191	0.0190447	0.00888742	0.000331975	8.09687e-05	0.00604747	0.0200629	11.915	167.22	33.8993	22.6378	48.3445	38.6183	7099.72	63.0062	4.63873	251.439	8.06637	450.492	4.02757	44.1992	2.33774	0.871052	1.02538	0.955053	0.170129	63.7749	5051.76	0.18467	315.592	5.68944	13.1778	1.261	4.98376	0.961351	0.224233
AL-41-2g	Alinguel	green	20	SL/SPL g (Cu)	0.138689	0.0182791	0.01723	0.638174	0.00479443	0.00963726	0.0107461	0.0832022	0.00103028	0.0134051	0.015354	0.00988588	0.000495048	0.0019542	0.00705201	0.028353	10.0352	179.717	13.5934	15.0695	31.9313	34.0047	7897.33	48.1703	2.96576	374.951	5.53843	465.845	3.9788	40.7361	1.90378	0.773914	1.63481	1.02552	6.40778	1539.23	5890.91	0.143811	180.363	4.82914	9.17728	0.987377	3.96211	0.78599	0.163833
AL-11g	Alinguel	green	20	SL/SPL g (Cu)	0.134863	0.0181816	0.018813	0.6409	0.00612744	0.0112153	0.0201749	0.0890306	0.00124931	0.010592	0.0166068	0.0114942	0.000195209	8.65806e-05	0.00595124	0.0125873	13.976	170.875	20.9074	20.8814	45.8907	42.0283	9182.11	64.0367	3.21116	147.852	8.05078	527.674	4.13366	44.4081	2.35382	0.85175	1.71377	0.985227	0.490535	68.1952	4971.38	0.187714	279.207	6.07069	10.7518	1.2536	4.60622	0.940211	0.21304
AL-10EXTg	Alinguel	green	20	SL/SPL g (Cu)	0.14164	0.0233622	0.0189531	0.618177	0.0107935	0.00995344	0.0174557	0.108308	0.00139368	0.0102546	0.0162866	0.0142077	8.86814e-05	2.2991e-05	0.00191102	0.004635	10.6324	213.576	15.0706	29.1137	19.1715	24.5001	11349.8	66.8372	3.56003	67.1676	7.08894	821.854	4.43428	44.8755	2.26004	0.996015	2.04412	0.128621	0.0637964	18.1088	1596.38	0.16261	440.658	5.71014	12.1053	1.2435	4.99703	0.950752	0.227238
AL-40g	Alinguel	green	20	SL/SPL g (Cu)	0.0953825	0.0148176	0.0211707	0.625956	0.0090202	0.00776287	0.0371638	0.0880394	0.00123241	0.00757282	0.0328319	0.0166842	0.000460651	9.94223e-05	0.022729	0.0169266	17.9116	125.322	24.7535	37.8732	57.6943	51.7415	13328.2	102.169	4.36881	348.899	15.6875	584.058	3.46893	32.564	2.48816	1.07704	3.28022	13.0326	0.360782	78.3099	18986.7	0.381739	387.556	6.28705	12.4053	1.45417	4.75105	0.825031	0.229851
TO-29-123EXTg	Toumbounto	green	20	SL/SPL g (Cu)	0.175967	0.0211544	0.0212165	0.61684	0.00800983	0.0112804	0.0288948	0.0840962	0.00190907	0.00289807	0.0132802	0.005024	0.000154552	6.84281e-06	0.00675526	0.000871385	16.6433	159.534	19.655	25.0231	5.98082	16.1623	4013.42	63.2799	3.31683	117.058	6.9925	488.406	4.50452	45.3681	2.96348	0.468336	0.902588	4.78551	0.0119933	5.38974	5643.02	0.131346	184.537	6.15104	12.0997	1.28832	5.01186	0.94058	0.251758
TO-29-160g	Toumbounto	green	20	SL/SPL g (Cu)	0.141472	0.0190989	0.0166607	0.608084	0.00530194	0.0120064	0.0249309	0.0847057	0.00093738	0.0085279	0.0147223	0.00522413	0.00343205	0.00031656	0.00738652	0.0457183	13.6189	110.801	14.2756	13.0991	51.4535	51.7541	4173.29	54.0768	2.78895	2599.44	8.95218	461.241	3.50862	29.1766	1.85769	1.08759	8.87648	0.148816	1.17155	249.339	6170.35	0.195071	135.741	4.56912	8.37443	0.926671	3.62433	0.681897	0.145256
TO-29-2-2g	Toumbounto	green	20	SL/SPL g (Cu)	0.139633	0.0193465	0.0186412	0.643221	0.00411574	0.0117425	0.0108993	0.0895377	0.00107826	0.0115163	0.0123574	0.00617467	0.00095214	6.66714e-05	0.00527588	0.0234857	9.76277	210.081	13.3887	15.1822	79.7545	59.4759	4932.63	43.9713	3.36431	721.154	5.54054	528.29	4.17334	46.6723	1.83687	0.848561	0.880598	0.617277	0.227751	52.5137	4407.22	0.125637	161.797	4.3435	8.34512	0.974668	3.90093	0.68464	0.200609
TO-29-163g	Toumbounto	green	20	SL/SPL g (Cu)	0.140287	0.0230016	0.0250029	0.636499	0.00721336	0.0109346	0.0182496	0.0829436	0.00211569	0.00280025	0.019924	0.00653645	0.000199799	6.00149e-05	0.00732908	0.0151028	10.8045	138.011	25.1142	25.1083	78.6676	63.8285	5221.64	58.4145	3.76717	151.328	8.18341	503.304	5.56725	51.6106	3.09003	0.89187	0.868344	0.149045	0.357518	47.2707	6122.37	0.174048	177.94	6.10521	12.0883	1.30496	5.52473	1.2135	0.270147
TO-29-156g	Toumbounto	green	20	SL/SPL g (Cu)	0.137646	0.023072	0.0254276	0.647116	0.00723192	0.0108774	0.018252	0.0789746	0.00191135	0.0026753	0.0183241	0.00703956	0.000220897	5.76813e-05	0.00692599	0.0124952	9.56055	142.978	22.7854	22.5926	88.1163	70.2187	5623.55	55.8689	3.98486	167.308	7.7473	470.538	5.19672	47.497	2.83768	0.774573	1.1847	0.193228	0.095912	45.4326	5785.64	0.150252	151.211	5.50718	10.8077	1.26429	5.20017	1.07993	0.228837
TO-29-143g	Toumbounto	green	20	SL/SPL g (Cu)	0.144766	0.0194845	0.0193053	0.603329	0.00602659	0.00916484	0.0188552	0.0961507	0.000987407	0.0176254	0.0166947	0.00724843	0.000242063	8.44064e-05	0.00933143	0.0288092	16.9506	182.655	12.108	8.70271	46.9642	41.2061	5790.41	50.8233	3.5578	183.339	6.98057	576.695	3.8121	37.1282	1.7593	0.845787	1.37923	0.090665	0.456926	66.4827	7795.03	0.110475	153.178	4.2063	7.77691	0.892618	3.8012	0.762055	0.172324
TO-29-123g	Toumbounto	green	20	SL/SPL g (Cu)	0.16237	0.0209247	0.025117	0.619597	0.00621603	0.0114421	0.021021	0.0786992	0.00209601	0.00938669	0.0210735	0.00844621	0.000289191	0.000135511	0.00571238	0.00567422	14.4722	153.226	23.638	24.3941	34.5468	38.198	6747.25	65.8249	4.19258	219.035	7.78858	517.753	5.54355	53.4042	3.09326	0.696274	1.43352	1.65974	0.119611	106.735	4771.85	0.212904	214.948	6.57023	13.4482	1.44451	5.50647	1.12046	0.296733
TO-29-172-2g	Toumbounto	green	20	SL/SPL g (Cu)	0.120203	0.0209834	0.0229933	0.654694	0.00481182	0.00922036	0.0161445	0.0919289	0.00125204	0.0122689	0.0168843	0.00949498	0.000399619	7.13012e-05	0.0054249	0.0111714	12.9703	181.571	13.6199	9.29094	41.9094	41.6711	7585.06	68.9503	3.90437	302.673	7.29281	586.137	4.37217	49.6201	2.22793	0.777036	1.61005	1.18717	0.518351	56.1604	4531.7	0.111895	242.076	4.269	8.15159	1.00363	3.98461	0.836682	0.198417
TO-29-162g	Toumbounto	green	20	SL/SPL g (Cu)	0.118115	0.023099	0.0162758	0.635186	0.00822287	0.00939565	0.0398437	0.0989284	0.00080932	0.00503391	0.0151258	0.0095998	0.000277039	0.000267729	0.0139926	0.00344241	22.2637	158.197	13.3497	12.2645	139.113	101.839	7668.79	101.148	2.73471	209.831	9.86017	846.813	3.47064	36.0954	1.72178	1.10185	2.27055	0.429732	0.134377	210.876	11688.7	0.155033	106.212	4.54087	8.12083	0.956494	3.83762	0.767985	0.131591
TO-29-156EXTg	Toumbounto	green	20	SL/SPL g (Cu)	0.138483	0.0175409	0.0253355	0.668191	0.00482276	0.0112952	0.027012	0.0646723	0.00192092	0.000787188	0.0135346	0.0115521	2.95524e-05	2.81749e-06	0.0118447	0.00150301	13.0063	115.176	22.8147	21.2617	7.70693	13.152	9228.4	62.1897	3.79176	22.3831	9.44041	557.74	4.71803	46.1123	2.82639	0.248875	0.871452	0.130394	0.0131264	2.2192	9894.48	0.118883	98.1554	5.50908	11.3635	1.29316	5.07509	1.05233	0.219693
TO-29-20g	Toumbounto	green	20	SL/SPL g (Cu)	0.138567	0.0195159	0.0176857	0.639594	0.00552798	0.00919103	0.0119847	0.0830462	0.000957765	0.0110185	0.0183579	0.0123613	0.000419835	0.00213214	0.00701572	0.0209424	8.51697	189.798	12.471	11.3548	25.9207	33.5598	9874.8	52.3557	3.07389	317.985	5.77277	475.058	3.59861	37.5991	1.78465	0.788599	2.38665	1.1647	0.042436	1679.38	5860.6	0.208998	165.796	4.32728	8.26014	0.942502	3.70255	0.689486	0.180063
AL-34r	Alinguel	red	20	SL/SPL r1 (Cu)	0.0968957	0.016919	0.0126978	0.612238	0.00784598	0.00828838	0.0663156	0.099672	0.000673427	0.0118566	0.0306643	0.0236176	0.000329915	0.00055252	0.00421647	0.00500322	27.0452	107.44	13.1218	20.1858	25.0341	35.9099	18867	75.3481	2.76258	249.879	13.886	914.199	2.50785	21.5582	1.36445	1.32677	19.6989	1.82787	2.55685	435.192	3522.24	0.21402	316.299	3.38818	7.19065	0.813706	2.81192	0.600976	0.129873
AL-61r	Alinguel	red	20	SL/SPL r1 (Cu)	0.120753	0.0221229	0.0209011	0.591626	0.00673047	0.00868205	0.0353795	0.0999126	0.00100576	0.0140949	0.0298643	0.0249806	0.000505601	0.000371323	0.00999497	0.0111309	19.3537	152.985	15.9788	8.63886	54.7509	67.991	19955.7	97.7041	3.56861	382.944	11.3681	615.997	4.01569	37.8969	2.04722	1.16282	6.74998	3.34666	1.47237	292.472	8349.32	0.288813	179.725	4.65821	8.52682	1.0448	4.25918	0.798257	0.195143
AL-45r	Alinguel	red	20	SL/SPL r1 (Cu)	0.135491	0.0186277	0.0166554	0.625345	0.00613207	0.0111476	0.0285587	0.0902359	0.000896602	0.00622912	0.0206906	0.0253579	0.000776611	0.000206965	0.00519377	0.00665705	16.1712	149.969	13.601	15.1751	78.5728	86.8941	20257.1	75.1477	2.88841	588.208	10.4149	498.26	3.58833	35.6381	1.85982	1.30515	3.46436	0.719967	0.580595	163.016	4338.62	0.202618	135.87	4.38148	8.24238	0.928819	3.57714	0.696666	0.159385
AL-49r	Alinguel	red	20	SL/SPL r1 (Cu)	0.144136	0.0180492	0.0243944	0.633782	0.0050187	0.0112367	0.0187672	0.0618145	0.00193938	0.00328576	0.0375949	0.0266263	0.000387085	0.000413647	0.00412363	0.00687086	9.0492	99.996	24.1926	21.98	68.3685	79.6165	21270.4	55.6661	3.75006	293.179	9.45494	442.979	4.98377	45.4298	2.91544	0.686271	3.65056	0.270762	0.739373	325.809	3444.68	0.172993	114.413	5.35708	10.5379	1.20366	4.81088	0.985761	0.272978
AL-11r	Alinguel	red	20	SL/SPL r1 (Cu)	0.128678	0.0181711	0.017857	0.614852	0.00770347	0.010438	0.0282375	0.090684	0.0011624	0.00802691	0.0262356	0.0281118	0.000377675	0.000240457	0.00538521	0.0118797	16.4607	137.587	22.2358	21.5743	89.4003	79.6231	22457.1	83.2119	3.18482	286.052	11.5379	524.31	3.74284	38.2181	2.11266	1.46894	28.2185	0.756789	1.36768	189.396	4498.55	0.231751	229.211	5.47994	11.8274	1.427	4.11951	0.949403	0.189451
AL-10r	Alinguel	red	20	SL/SPL r1 (Cu)	0.131239	0.0222144	0.0219489	0.592248	0.00890444	0.009713	0.0189275	0.0977225	0.00150951	0.00890329	0.0273857	0.0291313	0.000482106	0.000207567	0.00577472	0.0214203	9.52839	153.732	24.3798	27.4263	49.0916	66.1401	23271.6	71.3581	3.45781	365.149	8.26607	706.071	4.82346	45.1831	2.47741	1.1927	5.48131	0.259413	0.483343	163.49	4823.93	0.17575	343.171	6.21019	12.4843	1.32013	4.96171	1.00553	0.239899
AL-41-2r	Alinguel	red	20	SL/SPL r1 (Cu)	0.141986	0.0212652	0.0176731	0.590684	0.00691103	0.00909949	0.0136708	0.0932929	0.00107386	0.01394	0.0365258	0.029573	0.000692045	0.00177362	0.00560667	0.0143366	10.4976	186.002	14.4235	18.5414	24.6348	44.2154	23624.4	63.6899	3.17749	524.158	7.31008	514.402	4.11971	40.6234	2.04152	0.940826	5.2632	0.703341	6.62351	1396.99	4683.54	0.178664	212.387	5.01836	9.39178	1.0272	4.15273	0.868656	0.176723
AL-105r	Alinguel	red	20	SL/SPL r1 (Cu)	0.133427	0.0193488	0.0177372	0.620493	0.00572787	0.0104543	0.0222126	0.0917209	0.000938838	0.00724362	0.0241657	0.0307923	0.000325945	0.000223219	0.00515563	0.00821456	15.5664	158.478	13.4411	8.31169	65.9171	81.953	24598.4	78.3383	3.00193	246.872	9.53932	521.44	3.53793	36.3604	1.84409	1.28186	4.67967	0.848972	1.20847	175.819	4306.76	0.20518	146.683	4.39996	8.30431	0.954299	3.7382	0.770794	0.175655
AL-79r	Alinguel	red	20	SL/SPL r1 (Cu)	0.115123	0.0243622	0.0180431	0.600756	0.00684801	0.0088705	0.0383425	0.0980284	0.000996986	0.0122134	0.0213879	0.0318252	0.00062524	0.000173545	0.0117316	0.00873891	15.5534	158.152	14.0255	15.0198	30.8523	51.0825	25423.5	95.9621	2.92939	473.559	10.888	615.388	3.89103	43.395	1.96671	0.940367	5.52474	4.04259	0.488807	136.692	9799.98	0.159096	177.136	4.9695	9.10596	1.0103	3.95989	0.762147	0.181884
AL-40r	Alinguel	red	20	SL/SPL r1 (Cu)	0.103602	0.0152004	0.0158993	0.615533	0.0089259	0.00768142	0.0421762	0.0908339	0.000987864	0.00446587	0.0279908	0.0364235	0.000493482	0.000145722	0.0168588	0.0109247	16.0182	118.619	16.1308	20.0458	67.7127	76.7468	29096.9	102.941	3.28327	373.765	13.8876	577.489	3.03411	30.2186	1.88832	1.22154	6.07704	7.97441	0.573006	114.778	14083	0.350741	187.354	4.5351	8.87334	0.971751	3.91427	0.780494	0.194129
TO-29-18-2INTr	Toumbounto	red	20	SL/SPL r1 (Cu)	0.141425	0.0245557	0.022205	0.605647	0.00573315	0.0104968	0.0209897	0.104276	0.00109379	0.0138688	0.0168467	0.0123519	0.000367056	6.47212e-05	0.00637479	0.0115566	18.0142	226.824	15.9487	12.5115	47.2775	47.3682	9867.32	60.7724	3.61764	278.01	7.34452	644.088	3.86281	41.5215	1.88879	0.8662	3.46696	1.37522	0.545588	50.9777	5325.19	0.137516	205.362	3.95904	7.33886	0.921175	3.7284	0.812889	0.221094
TO-29-172-2r	Toumbounto	red	20	SL/SPL r1 (Cu)	0.139852	0.0236266	0.0129878	0.625313	0.00573075	0.0118105	0.0249868	0.122681	0.000774799	0.00822265	0.00704767	0.0123866	1.6509e-05	1.29914e-06	0.00146024	0.000827141	19.6936	200.059	9.93592	5.46607	5.22703	10.2492	9895.01	43.1554	2.33543	12.504	5.97555	926.026	2.78551	35.1701	1.32505	0.750578	2.07309	0.0953368	0.00756682	1.02327	1219.81	0.0794125	202.578	3.01881	5.66032	0.671945	2.71975	0.561445	0.130083
TO-29-160r	Toumbounto	red	20	SL/SPL r1 (Cu)	0.138446	0.0198763	0.0160051	0.595824	0.00705389	0.0101161	0.0300437	0.0855336	0.000876355	0.00713059	0.0347433	0.0162836	0.00107407	0.00112125	0.00831861	0.0259249	16.2656	118.909	15.3784	14.1458	47.3521	56.5675	13008.1	94.4344	2.79783	813.507	10.0474	515.843	3.30634	28.6461	1.75067	1.53646	4.41187	0.151933	3.73509	883.149	6948.97	0.219238	135.906	4.76682	8.4472	0.91049	3.44355	0.760854	0.156947
TO-29-163r	Toumbounto	red	20	SL/SPL r1 (Cu)	0.14032	0.0211745	0.0213443	0.601549	0.00694959	0.00995634	0.0260327	0.0873189	0.00158701	0.00698155	0.0328168	0.0199948	0.000500243	0.000231934	0.0102049	0.0111081	14.2408	113.489	20.8826	17.6184	108.621	99.2018	15972.8	75.6191	3.46263	378.886	12.5244	586.244	4.84629	42.0954	2.60538	1.32574	3.37219	0.288882	1.33116	182.683	8524.71	0.231614	167.921	5.32119	10.3726	1.1532	4.58967	0.981286	0.228231
TO-29-143r	Toumbounto	red	20	SL/SPL r1 (Cu)	0.146884	0.0194594	0.0178556	0.578263	0.00704739	0.0099879	0.0293187	0.0971492	0.000949807	0.0108611	0.0295956	0.0200439	0.000333897	0.000142557	0.00817911	0.0219884	18.5125	175.67	11.858	8.69253	45.0364	56.8939	16012.1	65.3431	3.29897	252.895	10.3493	625.37	3.51597	34.4278	1.66972	1.11698	4.3244	0.139299	1.08777	112.285	6832.44	0.145421	152.39	3.9635	7.53222	0.843672	3.46047	0.668969	0.164673
TO-29-20r	Toumbounto	red	20	SL/SPL r1 (Cu)	0.140818	0.0206705	0.0179359	0.608782	0.00644742	0.00860999	0.0163176	0.0845094	0.000946127	0.0128182	0.0376379	0.0225161	0.000571061	0.00286445	0.00464282	0.0122041	10.6664	179.562	12.9244	13.0609	22.9065	44.5018	17987	60.2989	3.25716	432.524	7.24893	480.214	3.75568	37.0674	1.79475	0.994731	4.24111	0.448931	0.369449	2256.18	3878.39	0.162364	182.911	4.44275	8.48035	0.93929	3.87959	0.716991	0.199815
TO-29-156r	Toumbounto	red	20	SL/SPL r1 (Cu)	0.131471	0.0208267	0.0218312	0.612384	0.00655482	0.00944315	0.0266512	0.0825651	0.00146661	0.00693743	0.0317448	0.0248328	0.00049636	0.000222729	0.00970151	0.0109944	13.0327	111.182	19.2614	21.5575	109.493	99.7504	19837.7	75.1775	3.59032	375.945	12.1029	552.626	4.51604	38.3989	2.29157	1.17598	4.87243	0.407688	0.578277	175.432	8104.18	0.200801	169.456	4.94072	9.73127	1.0835	4.51439	0.929509	0.184437
TO-29-123r	Toumbounto	red	20	SL/SPL r1 (Cu)	0.158742	0.0180839	0.0222212	0.587066	0.00802966	0.010874	0.0298631	0.076781	0.0018325	0.00660829	0.0384505	0.0252732	0.000979421	0.000406001	0.00700252	0.00597104	14.5377	137.203	24.6191	26.2006	33.7699	49.8732	20189.5	88.3183	4.07683	741.817	11.6564	554.083	4.46259	43.6585	2.89781	0.872743	5.60354	1.17637	0.354873	319.787	5849.57	0.256977	200.015	6.81317	13.0181	1.49039	5.39424	1.04717	0.2446
TO-29-162r	Toumbounto	red	20	SL/SPL r1 (Cu)	0.116491	0.019862	0.0180245	0.60765	0.00823736	0.00921013	0.0445488	0.0978107	0.000970698	0.00849167	0.0266464	0.0274495	0.000347308	0.000833399	0.00830861	0.00287379	20.514	136.07	16.4298	15.3472	95.5716	88.3705	21928	97.6907	3.34081	263.053	11.4698	836.102	4.02005	35.378	2.01011	1.05781	6.63904	0.391089	0.232196	656.426	6940.62	0.196518	136.004	5.07549	8.6634	1.11637	4.39399	0.897774	0.192472
TO-29-18-2EXTr	Toumbounto	red	20	SL/SPL r1 (Cu)	0.13264	0.0256799	0.0202735	0.582821	0.00657644	0.00992791	0.0266194	0.11129	0.000958468	0.0124438	0.0216058	0.0292421	0.000388725	9.45202e-05	0.00609996	0.011139	18.1824	217.216	13.8557	13.512	42.2665	50.0338	23360.1	72.4324	3.26179	294.421	10.1844	696.015	3.60371	36.9047	1.72238	1.15244	7.1389	2.03642	1.6454	74.4488	5095.62	0.189221	217.283	3.51574	6.92628	0.817958	3.48399	0.757544	0.209294
TO-29-2-2r	Toumbounto	red	20	SL/SPL r1 (Cu)	0.132323	0.0221833	0.0172265	0.609396	0.00605573	0.0102241	0.0210377	0.103389	0.000917024	0.0103805	0.0173334	0.0315639	0.000467181	0.000103491	0.0047558	0.0105711	12.3253	185.362	12.5102	15.0308	59.7786	64.4023	25214.8	58.3939	3.2174	353.845	9.36588	666.843	3.62576	38.6135	1.64568	1.42023	5.50125	1.12971	1.31999	81.515	3972.77	0.182978	197.533	4.00696	7.70122	0.881043	3.52518	0.682424	0.162943
TO-33-15b	Toumbounto	blue	21	LS b (Cu)	0.0189484	0.00209286	0.00339275	0.324108	0.00129175	0.00703183	0.00692641	0.0142762	0.000150172	0.000206326	0.00217344	0.0133801	0.000220384	0.00122645	0.00319482	0.600952	NA	24.2653	3.79661	NA	3.51793	13.7243	10688.7	95.6027	0.986502	166.92	3.52625	108.85	0.483902	4.54672	0.324589	0.44188	10.5429	1.16739	0.267331	966.013	2668.8	0.11017	20.2728	0.793903	1.54737	0.241507	0.855128	0.140871	0.0113439
TO-17-30w	Toumbounto	white	21	LSP w (AsPb)	0.0480887	0.00207294	0.00140767	0.440745	0.000448692	0.00533863	0.0406574	0.0244736	6.47879e-05	0.000137451	0.00106445	0.000295495	0.0602052	0.000174967	6.74016e-05	0.374412	5.68749	27.8585	3.34327	2.16757	1.55543	3.90718	236.056	21.0547	0.303794	45599.7	54.5099	54.655	0.352902	2.65237	0.1414	1.00678	13.8677	0.0823998	0.629316	137.813	56.3041	0.170184	27.771	0.392579	0.670832	0.0841155	0.322285	0.098708	0.00421979
TO-2-28b	Toumbounto	blue	21	SL/SPL b1 (Co)	0.0955582	0.0147945	0.0104311	0.638893	0.0104031	0.0126105	0.0336753	0.0751808	0.000770916	0.0009666	0.00898893	0.000344293	0.00124717	3.62962e-06	0.0892504	0.00355506	11.0401	185.867	13.52	27.9829	265.526	191.541	275.039	166.164	2.39902	944.607	11.7111	578.671	3.11392	23.5096	1.94709	1.26935	3.44898	1.16169	0.0625127	2.85887	74555.5	NA	138.601	3.89945	6.75032	0.7507	2.67571	0.778528	NA
TO-33-12-2b	Toumbounto	blue	21	SL/SPL b1 (Co)	0.098057	0.0183565	0.0164205	0.607841	0.00803001	0.00792948	0.0393606	0.107754	0.00101504	0.00116168	0.0104714	0.000273951	0.000719679	2.65429e-06	0.0763502	0.00324405	29.6002	116.156	13.8015	19.3981	304.659	211.151	218.846	169.266	2.51268	545.088	9.25891	876.108	5.01841	40.6515	2.32853	1.29565	1.02019	0.553777	0.00938595	2.09065	63779.3	0.0915115	113.93	5.37834	9.96841	1.0573	4.31896	0.897888	0.178118
TO-6-38-8b	Toumbounto	blue	21	SL/SPL b1 (Co)	0.106585	0.0152464	0.0131994	0.602053	0.00682383	0.0083472	0.053276	0.134693	0.000629234	0.000733635	0.00715692	0.000385979	0.000795905	2.03722e-06	0.042411	0.00460773	50.3598	126.318	9.37243	13.9981	343.224	223.455	308.339	87.174	2.14785	602.822	9.47175	883.924	4.77041	26.3756	1.47712	0.940624	1.90544	0.367461	0.00523023	1.60462	35428.1	0.0924992	118.929	4.47446	7.89405	0.939403	3.93231	0.958819	0.221043
TO-2-25b	Toumbounto	blue	21	SL/SPL b2 (Cu)	0.158169	0.0104352	0.00782622	0.708535	0.00247386	0.0153224	0.0145883	0.0532734	0.000568907	0.000423299	0.00647606	0.0180944	0.000135533	0.000167742	0.000360505	0.00145702	15.232	122.211	7.60603	8.22621	87.0722	69.3255	14454.7	32.5683	1.47251	102.653	4.2651	584.035	2.42381	25.4272	1.00579	0.286191	1.44307	0.064994	0.253868	132.122	301.149	0.0591127	96.6922	2.34399	4.59224	0.531507	1.92312	0.549261	0.115361
TO-29-11-2b	Toumbounto	blue	21	SL/SPL b2 (Cu)	0.0998911	0.0114971	0.0068944	0.720786	0.00702484	0.0102699	0.0542848	0.0628786	0.000376623	0.000217975	0.00436726	0.0189116	7.5129e-05	0.000111939	0.000677243	0.000476125	14.855	121.217	6.52682	12.7429	1.71751	22.1478	15107.5	58.082	1.26064	56.903	9.68954	477.52	1.59759	17.3311	0.735167	0.227589	0.693869	0.0193006	0.546836	88.1689	565.736	0.00676131	33.6822	1.97252	4.05446	0.466105	1.70705	0.383098	0.0230695
TO-57-19-2b	Toumbounto	blue	21	SL/SPL b2 (Cu)	0.122015	0.0116923	0.0103341	0.643252	0.00936552	0.0342333	0.0568751	0.0754273	0.000760206	0.000287688	0.00923826	0.0215674	0.000253381	0.000253678	0.00045509	0.00210303	23.1088	90.5675	10.3659	15.3754	52.507	54.2909	17229.1	62.4368	1.96363	191.912	11.9771	687.181	2.06494	18.0374	1.40441	0.967565	10.4082	0.116751	0.391	199.809	380.16	0.161383	210.673	3.69624	8.17236	0.89814	2.83589	0.561758	0.151591
TO-33-14b	Toumbounto	blue	21	SL/SPL b2 (Cu)	0.122461	0.0135229	0.00782071	0.674005	0.00858983	0.021644	0.053626	0.0754562	0.000460623	0.000294372	0.00411504	0.015053	0.000200767	0.000260856	0.000234846	0.000527144	23.2842	106.232	8.63716	7.39546	71.2285	66.6926	12025.1	62.5501	1.19551	152.062	6.67213	636.159	2.02601	16.9803	0.941387	0.425006	0.817832	0.0941565	1.10865	205.463	196.179	0.0857352	95.9923	3.18689	4.47207	0.429275	2.01476	0.35083	0.0908974
TO-29-135-3b	Toumbounto	blue	21	SL/SPL b2 (Cu)	0.180944	0.00876535	0.00731531	0.66855	0.00175805	0.0458745	0.0121638	0.0438689	0.000568579	0.000437491	0.00543821	0.0184488	0.000170906	0.000134607	0.000353558	0.00374923	13.8493	123.161	7.04624	6.81967	75.6324	63.2637	14737.8	29.29	1.39296	129.445	3.2881	476.582	2.18505	24.6523	0.861851	0.691987	3.54103	0.0689017	0.404425	106.023	295.346	0.0524347	56.8622	2.03819	3.7587	0.890639	1.71866	0.371757	0.0819953
TO-52-3b	Toumbounto	blue	21	SL/SPL b2 (Cu)	0.122562	0.0148058	0.00911897	0.647914	0.00622954	0.0370461	0.0510114	0.0845125	0.00051538	0.000978607	0.00575875	0.0154739	0.000383239	0.000182627	0.000425747	0.000808013	19.2259	113.076	10.2277	10.6066	76.89	67.9815	12361.3	51.9226	2.01255	290.267	9.23988	1082.88	2.14547	16.9276	1.09412	1.21286	5.09154	0.116387	0.122336	143.846	355.649	0.141019	89.9752	2.72354	5.18982	0.742235	2.48128	0.418633	0.0778665
TO-6-39b	Toumbounto	blue	21	SL/SPL b2 (Cu)	0.118434	0.0103926	0.00777556	0.683389	0.0099686	0.0133607	0.0580738	0.0669527	0.000424688	0.000348852	0.00497046	0.0215117	0.000321034	0.000189754	0.00102933	0.00115053	23.1865	96.2626	8.17203	12.6769	82.1855	71.1423	17184.6	128.586	1.37131	243.152	6.80856	504.999	1.64621	13.3172	0.880336	0.720523	2.75434	0.13673	0	149.46	859.853	0.0436918	86.4843	3.11046	4.21754	0.617988	1.59867	0.358053	0.116953
TO-29-28-1b	Toumbounto	blue	21	SL/SPL b2 (Cu)	0.166437	0.00937749	0.00749758	0.701077	0.00180295	0.0180342	0.0120504	0.0474413	0.000517963	0.000468271	0.0052965	0.0189426	0.000692343	0.000148096	0.000430042	0.00827906	13.7524	128.699	9.28622	8.59212	82.5668	68.4334	15132.3	31.6688	1.57597	524.383	4.06275	501.306	2.26462	25.5738	1.02317	0.164123	1.83705	0.0899465	0.293493	116.648	359.236	0.069938	50.3786	2.01855	4.07965	0.485177	2.14403	0.384097	0.085503
TO-29-206b	Toumbounto	blue	21	SL/SPL b2 (Cu)	0.162214	0.00897635	0.00711386	0.713266	0.0017927	0.0194087	0.0116883	0.0462726	0.000548511	0.000465825	0.00539609	0.0181694	0.000104836	0.000169393	0.000355547	0.00257405	8.08743	128.634	7.47889	5.10783	82.9223	67.1128	14514.6	30.4767	1.4544	79.403	3.19668	493.55	2.17618	25.0794	0.901308	0.178491	0.821386	0.0876879	0.235557	133.422	297.007	0.05037	52.3285	2.01056	4.19521	0.456865	1.83567	0.390629	0.094403
TO-29-16b	Toumbounto	blue	21	SL/SPL b2 (Cu)	0.167877	0.00925687	0.00758154	0.704825	0.00162318	0.018088	0.0128699	0.0477666	0.000545981	0.000461745	0.00537335	0.019179	0.000106658	0.000133893	0.000364915	0.0024308	15.6662	126.227	7.95614	9.26913	84.3926	69.1786	15321.1	29.0915	1.488	80.7834	4.75487	512.368	2.24396	26.0713	0.965049	0.132734	2.00568	0.0798083	0.311416	105.461	304.833	0.0575574	49.0771	2.07461	4.41492	0.479544	1.83327	0.385415	0.0920098
TO-57-20-6b	Toumbounto	blue	21	SL/SPL b2 (Cu)	0.168001	0.00947615	0.00708872	0.703724	0.00144704	0.0199549	0.0117878	0.0489574	0.000503659	0.000468383	0.00481096	0.0188917	0.000110504	0.000120658	0.000348124	0.00281524	14.2928	131.685	6.94282	7.53546	86.0393	71.1047	15091.6	28.6592	1.14206	83.6961	3.06518	484.906	2.27946	25.4423	0.888841	0.167289	1.56924	0.0615145	0.647087	95.036	290.806	0.0238685	47.3062	1.93907	3.86925	0.423224	1.81847	0.423151	0.0867581
TO-29-136-1b	Toumbounto	blue	21	SL/SPL b2 (Cu)	0.160792	0.00939211	0.00751083	0.712112	0.00149729	0.0175681	0.0117056	0.0480218	0.000526222	0.000469513	0.00583757	0.0194398	0.000197311	0.000135603	0.000358809	0.00288361	15.2769	131.756	7.24035	8.02178	90.1812	71.0599	15529.5	30.3573	1.23069	149.444	3.25606	507.534	2.41121	26.8626	0.934225	0.203835	1.98871	0.0695912	0.760105	106.808	299.732	0.0180221	60.2482	2.207	4.01016	0.453042	1.85131	0.413629	0.115608
TO-2-21b	Toumbounto	blue	21	SL/SPL b2 (Cu)	0.117186	0.0131045	0.00744944	0.678339	0.00830974	0.0130252	0.0459561	0.087207	0.000427527	0.000362953	0.00588474	0.0179918	0.000321773	0.000121204	0.0014065	0.000529245	29.8541	119.726	8.6833	13.8377	94.4895	82.7616	14372.7	65.5131	1.37446	243.712	7.40084	1141.48	1.93232	18.4863	0.991638	1.12181	1.92825	0.162394	0.594082	95.4664	1174.92	NA	58.3657	2.55441	4.67183	0.437027	1.65649	0.413903	0.025135
TO-6-21-7b	Toumbounto	blue	21	SL/SPL b2 (Cu)	0.141053	0.0109428	0.0073837	0.657767	0.00317201	0.013656	0.0383878	0.06756	0.000403139	0.000367272	0.004027	0.0192011	0.00523815	1.20307e-05	0.000391878	0.028493	18.1509	121.499	6.11392	7.5964	96.5103	68.5812	15338.8	32.7036	1.21169	3967.4	18.2561	782.104	1.67455	17.5253	0.829606	0.859445	3.44015	0.0672413	0.12841	9.47597	327.356	0.0289705	51.1737	1.87312	3.60555	0.42565	1.66253	0.377546	0.0627484
TO-2-19b	Toumbounto	blue	21	SL/SPL b2 (Cu)	0.15739	0.010262	0.00890613	0.695721	0.00456085	0.0228789	0.0142129	0.0523126	0.000684181	0.000394246	0.00828888	0.0187957	0.000153527	0.000332581	0.000416094	0.00283552	12.0132	117.077	8.18613	12.3708	98.8871	76.8934	15014.9	34.2419	1.66612	116.282	5.9732	564.83	2.4546	29.2334	1.02445	0.491965	2.33491	0.102551	0.0634369	261.958	347.585	0.0946055	168.607	2.45351	5.97284	0.813329	2.40575	0.46169	0.109496
TO-33-48b	Toumbounto	blue	21	SL/SPL b2 (Cu)	0.128138	0.0118153	0.00968437	0.641108	0.00677523	0.0407465	0.0601063	0.0713312	0.000473747	0.000255957	0.00682779	0.0192977	0.000295133	0.000126881	0.000512381	0.000666908	21.4181	95.1093	8.74571	19.5952	105.168	87.1516	15416	51.7588	1.51464	223.535	10.6127	680.378	2.05845	14.3708	1.00718	0.776215	6.96464	0.414709	0.872243	99.938	428.019	0.0813249	80.8841	2.1912	5.03477	0.483553	2.08993	0.451796	0.111479
TO-33-31b	Toumbounto	blue	21	SL/SPL b2 (Cu)	0.125788	0.0136477	0.0127563	0.695497	0.00775514	0.0125715	0.0318529	0.0725772	0.000942886	0.000511404	0.00767038	0.0144334	0.000203347	0.000229529	0.000422266	0.000956999	17.8495	138.086	11.0223	16.3411	107.073	90.1357	11530.1	53.6465	2.19286	154.016	6.32573	747.372	3.10964	31.7044	1.67381	0.392151	0.51465	0.226471	1.03439	180.789	352.741	0.0822857	122.691	3.85064	7.74418	0.869227	3.05219	0.638577	0.148559
TO-29-105b	Toumbounto	blue	21	SL/SPL b2 (Cu)	0.130256	0.0132252	0.0121005	0.693465	0.00697328	0.0160346	0.0347473	0.0673743	0.000803934	0.000482124	0.0071926	0.0139095	0.000226237	0.000202696	0.000434381	0.00042379	16.2839	156.387	9.90107	13.696	107.758	90.8526	11111.6	55.5297	2.07808	171.352	6.51382	685.13	2.87136	27.8558	1.4858	0.527401	0.503319	0.249342	0.338057	159.654	362.861	0.0598189	95.9443	3.41405	6.28794	0.713278	3.18664	0.580119	0.272497
TO-52-30b	Toumbounto	blue	21	SL/SPL b2 (Cu)	0.116396	0.0117169	0.0101802	0.688174	0.00712704	0.0116039	0.0514815	0.0733557	0.000620226	0.000254965	0.00713098	0.0174031	0.000306034	0.000178059	0.0005673	0.00137454	25.8022	89.0279	9.76485	26.2252	108.033	89.7843	13902.5	60.5236	2.02288	231.791	10.1102	719.672	2.20696	15.5218	1.28485	0.325511	1.26417	0.439248	1.15657	140.248	473.896	0.112926	137.638	2.69751	6.00006	0.558775	2.41667	0.47339	0.159479
TO-29-135-5b	Toumbounto	blue	21	SL/SPL b2 (Cu)	0.182595	0.00941522	0.00778948	0.655412	0.00360377	0.0218409	0.0265856	0.0589396	0.000499461	0.000437496	0.00442227	0.0250777	0.000293488	6.89678e-05	0.000257532	0.000921135	13.0387	121.159	7.86031	4.96518	109.47	88.5912	20033.3	41.6066	1.36018	222.289	5.0689	676.129	1.78546	22.8762	0.9437	0.524292	2.97364	0.109575	0.464857	54.3225	215.13	0.086117	62.2941	2.20192	4.37066	0.469891	1.85401	0.405918	0.0718453
TO-29-170b	Toumbounto	blue	21	SL/SPL b2 (Cu)	0.128843	0.0144554	0.00799216	0.67314	0.00957302	0.0207372	0.0488372	0.0668586	0.000526979	0.00043091	0.00540683	0.0200965	0.000330734	7.84092e-05	0.000437426	0.000737759	15.6581	109.11	7.85291	13.0886	111.863	86.4321	16054.1	49.5746	1.53181	250.499	8.64441	391.817	1.88698	15.0145	1.05027	1.55835	2.77808	0.118045	0.546937	61.759	365.405	0.0790067	57.482	1.9758	3.95636	0.424744	1.62428	0.367774	0.0553902
TO-2-5b	Toumbounto	blue	21	SL/SPL b2 (Cu)	0.166292	0.0103166	0.00787388	0.697084	0.00187692	0.0174107	0.015353	0.053735	0.000499217	0.000432664	0.00483412	0.0193298	0.000167184	0.000142966	0.000406595	0.00254114	15.8167	132.254	7.23866	7.6413	112.323	78.7145	15441.6	32.9212	1.20435	126.626	4.3607	588.267	2.34974	23.7111	0.916261	0.337389	2.45519	0.0897807	0.712577	112.607	339.65	0.06266	62.3027	2.16245	4.09088	0.464943	1.79644	0.466237	0.0812739
TO-29-132b	Toumbounto	blue	21	SL/SPL b2 (Cu)	0.128538	0.0165837	0.0125278	0.684235	0.0115914	0.014152	0.0372816	0.0627434	0.000766243	0.000287421	0.00795078	0.016282	0.00164319	6.87662e-05	0.00117678	0.00255288	11.1773	108.325	15.1457	13.3723	113.221	80.8095	13006.9	60.4647	2.25264	1244.56	7.04633	463.724	2.44962	15.5326	1.72385	0.456006	2.48077	0.0682403	0.586167	54.1637	983.023	0.110857	99.036	3.43002	7.23994	0.773094	2.81854	0.557676	0.150357
TO-29-148A-9b	Toumbounto	blue	21	SL/SPL b2 (Cu)	0.120553	0.0159662	0.00917246	0.676111	0.00804361	0.0124577	0.0403213	0.0900267	0.000465281	0.000288873	0.00640743	0.0156295	0.000374819	0.000143374	0.000653248	0.000739726	23.9824	119.821	8.36791	9.97821	119.631	105.632	14161.2	57.1322	1.36416	298.583	7.80833	1201.16	2.87572	19.0196	0.935585	1.92102	6.81475	0.229131	0.641575	108.687	513.299	0.0913227	58.1823	2.31022	4.48293	0.459977	1.86219	0.399601	0.0804335
TO-33-12-4b	Toumbounto	blue	21	SL/SPL b2 (Cu)	0.120384	0.0160188	0.00795929	0.669967	0.00468396	0.0135258	0.0427866	0.0982568	0.000471748	0.000478165	0.00511298	0.0149017	0.00047507	0.000150455	0.000927114	0.00154344	20.3587	114.792	7.57915	10.1918	141.285	112.898	11904.2	50.8811	1.22473	359.82	8.2232	987.468	2.79698	22.5461	0.983558	0.784459	0.870655	0.408922	0.74051	118.506	774.466	0.0452183	91.9942	2.5088	4.68308	0.543142	2.11127	0.40645	0.0618662
TO-57-20-3b	Toumbounto	blue	21	SL/SPL b2 (Cu)	0.100387	0.012205	0.0115687	0.676545	0.00862425	0.0103779	0.0638323	0.090164	0.00068412	0.00041782	0.00569052	0.0146739	0.000414027	0.000123793	0.00149659	0.000565717	28.0899	98.7468	10.1398	11.547	145.579	113.949	11722.3	69.7323	1.79812	313.586	9.89881	811.18	2.7091	20.7473	1.4844	0.65988	24.3459	0.282598	0.248648	97.5056	1250.18	0.126331	105.238	3.08579	6.18662	0.630753	2.53446	0.521129	0.107533
TO-29-224b	Toumbounto	blue	21	SL/SPL b2 (Cu)	0.11933	0.0154599	0.00838834	0.674937	0.00450029	0.0117303	0.0431059	0.0963671	0.000498216	0.000481053	0.0046799	0.0152216	0.000468384	0.000152743	0.000846642	0.0014981	18.4293	113.628	7.5803	7.2768	146.138	113.253	12159.7	53.3328	1.49722	354.756	8.80923	960.998	2.62288	21.2831	0.952336	0.735295	0.601764	0.542093	0.248292	120.308	707.244	0.0765289	94.0135	2.30318	4.46493	0.57334	2.05738	0.404934	0.0697741
OB-2200-1b	Old Buipe	blue	22	LSS b1 (Co)	0.090286	0.0250647	0.00965101	0.560511	0.00202516	0.00571308	0.039307	0.0777055	0.000452569	0.00240397	0.00920634	0.00160685	0.0020312	0.0728443	5.75392e-05	0.0982204	6.94159	48.8733	7.93331	NA	854.264	309.896	1283.63	91.5337	1.63456	1538.44	15.0302	318.553	2.71839	19.7096	0.855062	11.5719	0.357578	0.188403	228.485	57375.8	48.0655	0.319048	93.4201	2.79784	4.87696	0.60536	2.5189	0.530569	0.0295403
OB-2200-1cls	Old Buipe	colourless	22	SL/SPL cls	0.111376	0.0306249	0.0109561	0.672479	0.00219938	0.00748251	0.0571989	0.0977595	0.000554493	0.0032553	0.00460063	0.00036139	8.41741e-06	8.15168e-05	8.10464e-06	0.000140963	12.2264	55.498	7.07719	NA	2.63827	4.87562	259.831	23.4853	1.71747	5.77988	21.1728	374.352	2.70556	25.5276	1.05093	0.302583	0.230467	0.024995	0.257906	66.8293	6.14245	0.216063	87.673	3.27956	5.76087	0.64644	2.83506	0.583791	0.0884691
TO-29-22b	Toumbounto	blue	23	SL/SPL b1 (Co)	0.102538	0.0178883	0.0177129	0.623525	0.0062908	0.00686146	0.0404539	0.10407	0.00102608	0.00105539	0.0103204	0.000271466	0.00218508	3.36916e-06	0.0580073	0.00251741	7.94831	32.1582	3.96054	4.07982	0.502744	2.805	26.0939	22.885	0.446953	47376.6	12.6734	184.333	0.509913	4.86433	0.265812	0.207975	0.649117	0.297398	0.183388	1.47337	48.2397	0.0554326	92.3191	0.634047	1.14363	0.123459	0.503919	0.11571	0.0207769
TO-6-3b	Toumbounto	blue	24	LSS b2 (Co+Cu)	0.134296	0.000904528	0.0417952	0.507194	0.00105629	0.00174281	0.0138426	0.0117442	0.000294946	0.00022723	0.00213068	0.03759	0.0668994	0.000352497	0.00244795	0.175636	8.67666	138.525	2.49006	36.6783	362.593	49.036	30028.8	384.802	3.96918	50669.9	53.6996	26.5287	2.13439	36.4667	1.47081	0.150097	5.57845	15.1906	0.135325	277.644	2044.9	3.70053	88.9158	1.88991	3.53231	0.458223	1.48889	0.319665	0.07713
TO-6-49-7b	Toumbounto	blue	24	LSS b2 (Co+Cu)	0.137507	0.000913148	0.0427744	0.514947	0.00102773	0.00166418	0.0142474	0.011885	0.000300721	0.000226329	0.00247046	0.0347506	0.0633926	0.000341783	0.00243138	0.1693	10.287	131.898	2.57182	38.4706	369.771	47.1367	27760.5	366.64	4.03463	48013.8	54.3916	27.0188	2.16202	37.3695	1.51853	0.14131	5.2233	13.5702	0.111296	269.206	2031.06	3.81774	87.0774	1.88784	3.56041	0.415195	1.55729	0.335552	0.0746562
TO-6-4b	Toumbounto	blue	24	LSS b2 (Co+Cu)	0.138271	0.000921831	0.0417759	0.516138	0.000993662	0.00157038	0.0141473	0.0117623	0.000298233	0.00021701	0.00218697	0.0338006	0.0653833	0.000317293	0.00232109	0.167887	10.0679	151.468	2.48033	34.3185	418.151	45.4414	27001.6	444.821	3.93651	49521.6	53.9535	26.3286	2.15969	37.0597	1.40956	0.106962	5.2354	13.7809	0.136274	249.916	1938.93	3.66635	82.6173	1.81342	3.51961	0.410321	1.56468	0.33798	0.0702452
TO-33-32b	Toumbounto	blue	25	LP b1 (Co)	0.00177408	0.000133077	0.00242349	0.543049	0.000366699	0.00157312	0.0994863	0.00103784	0.000342139	0.000451845	0.00101456	8.85227e-05	0.00212506	0.00330279	0.00019844	0.340316	2.63455	155.482	5.30521	NA	443.455	314.256	70.7163	25.2603	0.873616	1609.53	114.228	7.29173	2.46532	24.6092	0.801837	9.1207	26.4516	0.325734	0	2601.44	165.767	0.39056	38.0037	1.65642	2.84343	0.327095	1.25441	0.335825	0.057509
OB-2150-1b	Old Buipe	blue	26	SL/SPL b2 (Cu)	0.171946	0.0193124	0.0093468	0.678806	0.0019597	0.0157618	0.0213526	0.0538369	0.000593019	0.00382239	0.00571244	0.0155689	5.48948e-05	0.000534468	3.29195e-05	0.000491282	8.16417	79.9854	7.79217	9.16744	18.4235	36.8237	12437.2	20.4559	1.55014	41.5775	13.4859	290.248	2.22946	13.7989	0.972244	1.12535	5.61541	0.0898037	1.67341	420.974	27.4994	0.235261	48.839	2.23965	3.94853	0.467688	1.84319	0.433721	0.0965772
TO-29-7b	Toumbounto	blue	28	SL/SPL b2 (Cu)	0.164705	0.0101052	0.00709839	0.700645	0.00191929	0.0161916	0.0183556	0.0545721	0.000483176	0.0002094	0.00427235	0.0184755	0.000129302	0.000139244	0.000250663	0.000832048	10.1079	123.726	6.96211	NA	86.674	71.995	14759.1	30.9217	1.53098	97.9342	4.29644	611.581	2.2344	24.4572	0.84154	0.206004	4.28755	0.0924172	0.222277	109.676	209.391	0.0403114	53.8761	1.99133	3.89377	0.453521	1.84199	0.379828	0.0703237
AL-173b	Alinguel	blue	29	LP b2 (Cu)	0.0540603	0.00525297	0.00351122	0.562046	0.00217128	0.00430095	0.132653	0.0246435	0.00018727	0.000254143	0.00189825	0.015598	0.00175794	4.00911e-05	0.0184821	0.172369	3.00685	79.2373	5.17601	3.202	8.07436	15.7911	12460.5	54.4562	0.529339	1331.47	215.38	79.6946	0.632927	5.15013	0.374695	0.734389	7.57282	0.236995	0.164815	31.5777	15439	0.649912	19.6922	0.921896	1.5857	0.170099	0.633163	0.144183	0.0240779
TO-6-21-1b	Toumbounto	blue	30	LP b2 (Cu)	0.0414778	0.00085486	0.00209592	0.584988	0.000200549	0.00368792	0.13051	0.00760263	8.46659e-05	3.78886e-05	0.00118326	0.0129981	0.000832232	2.43043e-05	0.0223348	0.190764	2.72287	30.4286	3.09934	4.08632	1.04367	14.643	10383.6	11.092	0.349558	630.336	42.9646	83.6821	0.28331	2.19094	0.156915	0.16796	0.843924	0.162632	0.293114	19.1433	18657.4	0.0784895	13.9277	0.540742	0.914942	0.0796282	0.344801	0.0943047	0.00338432
AL-140b	Alinguel	blue	31	PL b (Co+P+Ca)	0.0212217	0.00192217	0.00683852	0.675694	0.06432	0.00186266	0.118568	0.0977272	0.00048639	0.00041476	0.00272829	0.000583996	0.00440881	2.42851e-05	8.99565e-06	0.000762613	6.67096	55.696	6.8644	8.75665	470.94	384.461	466.525	60.9962	2.33397	3339.25	78.1244	125.245	3.89723	51.2609	1.04998	4.76387	0.675961	3.54393	0.0248652	19.1282	7.51453	0.477936	259.57	5.76937	13.4827	1.61276	5.14476	0.933543	0.18742
AL-140b	Alinguel	blue	31	PL b (Co+P+Ca)	0.0233707	0.0018898	0.00620024	0.689454	0.0512326	0.00202327	0.120608	0.0934496	0.000480809	0.000357755	0.00236061	0.00052625	0.00503813	2.1331e-05	9.07916e-06	0.000526946	6.87032	56.9537	6.43427	6.51664	534.93	472.614	420.394	56.686	2.03088	3815.9	80.2062	105.577	4.06117	55.9355	0.985755	5.40524	0.812375	0.102585	0.013552	16.8013	7.5843	0.464733	172.307	5.61966	12.5954	1.28221	4.26518	0.849745	0.125703
TO-17-3b	Toumbounto	blue	31	PL b (Co+P+Ca)	0.0229243	0.00207705	0.00666558	0.689273	0.0522209	0.00208033	0.121337	0.089992	0.00048405	0.000369224	0.0038898	0.000555212	0.00511637	2.10027e-05	1.2284e-05	0.000624765	7.12009	58.2255	6.62668	6.45609	521.189	471.593	443.531	57.1636	2.7433	3875.15	80.2791	96.9796	5.34506	54.9118	0.975518	5.53528	0.807827	0.0617436	0.0111953	16.5428	10.2615	0.47436	91.6666	8.47965	15.1349	2.73294	7.51367	1.22365	0.302753
TO-17-3b	Toumbounto	blue	31	PL b (Co+P+Ca)	0.0228403	0.00235305	0.00655066	0.671872	0.0642519	0.00203152	0.115269	0.0982317	0.000593978	0.00033045	0.00676475	0.000530964	0.00510034	2.31095e-05	1.5275e-05	0.000639359	7.26817	54.2292	11.801	9.29043	525.58	477.341	424.161	63.995	2.9565	3863.02	77.976	161.724	5.4315	56.1977	1.02661	7.85185	0.791393	0.0904581	0.0262215	18.2022	12.76	0.477949	106.188	8.86841	16.5894	2.15297	6.0696	1.11097	0.238046
TK-5b	Tyi-kun	blue	31	PL b (Co+P+Ca)	0.0347121	0.00174352	0.00512261	0.725877	0.029001	0.00194613	0.123699	0.0681832	0.00049738	0.000875749	0.000794931	0.000844412	0.00385489	2.29916e-05	1.10877e-05	0.00156312	4.82537	56.4358	7.92562	38.8417	342.966	59.9487	672.98	44.2043	1.36649	2936.43	57.7127	69.859	3.67186	60.5946	1.11702	2.39577	0.311006	0.0328277	0.073676	17.4057	9.26607	0.296323	86.9169	3.86274	7.28242	0.740266	3.02074	0.601398	0.0460115
OB-2185-1b	Old Buipe	blue	32	LSS b1 (Co)	0.110738	0.0223812	0.0103696	0.576905	0.00204174	0.00824222	0.0293019	0.0707981	0.000451522	0.0043244	0.0092464	0.000545902	0.000991862	0.0606162	2.69525e-05	0.0899312	13.3292	62.704	9.15499	0.687225	1010.83	290.073	436.093	72.7479	1.84709	751.24	16.218	367.592	2.92467	14.9929	0.763285	9.84096	3.55893	0.305842	181.085	47744.3	22.5149	0.533471	122.442	2.93325	5.20584	0.588804	2.71636	0.580302	0.103924
TO-29-189b	Toumbounto	blue	33	PL b (Co+P+Ca)	0.0083039	0.00224603	0.00496081	0.613769	0.0718398	0.00203152	0.187489	0.102841	0.00018196	0.000207788	0.00186468	4.07343e-05	0.00122582	3.57147e-06	2.28044e-06	8.33304e-05	3.07794	84.097	7.76713	3.66627	232.618	464.905	32.5406	78.2121	1.47861	928.442	588.443	93.2037	6.60339	10.4995	0.373851	23.5122	1.15224	0.101546	0.0179279	2.81307	1.90497	2.11641	98.2023	0.809538	1.6126	0.191981	0.898626	0.516694	0.10372
TO-17-20g	Toumbounto	green	34	LP g (Cu)	0.0526105	0.000835714	0.00145381	0.576201	0.00033779	0.00641706	0.121163	0.0059285	7.11281e-05	0.00041713	0.00153441	0.0264153	0.000580464	5.63495e-05	0.0300409	0.175564	5.25534	54.5265	3.23572	3.4778	5.9354	20.5222	21101.9	20.222	0.284135	439.645	11.0857	49.7684	0.275723	1.64988	0.156836	0.198492	12.6798	0.448392	0.251571	44.3837	25094.7	0.0651037	10.3084	0.441817	0.720135	0.0716852	0.288903	0.0720163	0.0176522
AL-106g	Alinguel	green	34	LS g (Cu)	0.0359529	0.00287806	0.00606195	0.359685	0.000966188	0.0130931	0.00689366	0.0197769	0.000254902	0.000785347	0.00349227	0.0177023	0.000251783	0.00317903	0.00474747	0.523801	4.04167	31.0565	6.95876	5.64956	4.33249	18.0399	14141.4	53.3405	0.763477	190.701	4.08617	123.808	0.92492	8.63793	0.588684	0.881361	12.6935	0.817343	9.03668	2503.96	3965.81	0.128537	25.4032	1.44018	2.38466	0.252715	0.893839	0.226604	0.0300448
AL-186-1g	Alinguel	green	34	LS g (Cu)	0.0380421	0.00271457	0.00302959	0.406851	0.00101787	0.00796235	0.0100226	0.0188798	0.00018139	0.00187092	0.00425609	0.0231013	0.00401103	0.000632613	0.0104483	0.466341	4.83943	30.9797	5.65671	4.26357	12.2834	60.5514	18454.5	57.0603	0.637507	3037.97	7.46243	126.675	0.631793	6.27837	0.325691	0.534462	105.033	0.181134	5.84659	498.277	8728	0.0682256	27.9744	0.931234	1.92682	0.27045	0.703069	0.155438	0.01905
AL-186-2g	Alinguel	green	34	LS g (Cu)	0.0378195	0.00269462	0.00291532	0.402341	0.000798456	0.00798229	0.0100034	0.018762	0.00016988	0.00185689	0.00407111	0.023318	0.00403844	0.000596926	0.00990328	0.472103	4.55228	29.7206	5.40149	3.24927	12.0354	58.9608	18627.5	56.3395	0.618449	3058.73	7.13256	125.876	0.658344	6.40132	0.323956	0.498057	105.417	0.158249	5.40938	470.168	8272.72	0.0710735	27.9039	0.848747	1.59418	0.171312	0.60651	0.129869	0.0178973
AL-52g	Alinguel	green	34	LS g (Cu)	0.0385431	0.00216282	0.00222997	0.398081	0.000571087	0.00524455	0.00996729	0.0126337	0.000121471	0.000166921	0.00140861	0.0201271	0.000432774	0.000808631	0.00803296	0.499065	3.38449	35.065	3.11715	2.35275	1.74908	31.4127	16078.5	20.9255	0.344827	327.785	7.26704	106.373	0.446228	5.41234	0.247505	0.293286	20.3908	0.475446	2.64286	636.918	6710.35	0.0142998	13.9066	0.631144	1.10964	0.126239	0.50072	0.112326	0.0152835
TO-17-24g	Toumbounto	green	34	LS g (Cu)	0.0192349	0.00230234	0.00375388	0.332527	0.000759161	0.00623205	0.00693024	0.0159726	0.00014577	0.000231127	0.00203802	0.0135218	0.00016986	0.000989425	0.00294483	0.591839	3.4263	21.0553	3.30769	2.73652	3.99574	15.1844	10801.9	83.3255	0.511601	128.653	3.56524	110.242	0.585722	5.04852	0.339555	0.344953	9.07466	0.905274	3.16056	779.32	2459.97	0.0923374	17.4955	0.809578	1.50253	0.160638	0.641692	0.157986	0.0165814
TO-29-149g	Toumbounto	green	34	LS g (Cu)	0.0314554	0.00285812	0.00289217	0.389949	0.000808243	0.006265	0.013078	0.0213072	0.000137286	0.000895756	0.00298905	0.0183331	0.00336969	0.000856133	0.00847304	0.495699	3.68102	28.7194	2.85744	2.22427	11.035	50.9388	14645.4	49.6417	0.463874	2552.22	5.55828	163.628	0.513232	5.3743	0.286968	0.461918	101.282	0.126049	7.02528	674.333	7077.97	0.0294154	25.9294	0.759515	1.35386	0.143415	0.584822	0.147697	0.0121439
TO-29-66g	Toumbounto	green	34	LS g (Cu)	0.0201883	0.00235172	0.00341042	0.354314	0.000891897	0.00641517	0.00751333	0.0160126	0.000157155	0.000228935	0.00217816	0.0139609	0.000197521	0.00124929	0.00390073	0.56659	3.76789	21.9399	3.60493	4.07944	4.09886	14.7553	11152.7	95.3107	0.516929	149.603	3.77678	115.611	0.566138	5.24357	0.354753	0.453765	9.95388	1.09482	0	984.006	3258.48	0.100377	18.9917	0.900825	1.66466	0.174329	0.670532	0.131374	0.00266329
TO-2-26-1g	Toumbounto	green	34	LSS g3 (Cr+Cu)	0.0766232	0.000654266	0.0556507	0.548137	0.000897024	0.00127453	0.0152827	0.0292247	0.000414954	0.000192849	0.00264249	0.00766052	0.000549225	0.000330703	0.000248152	0.255837	14.6432	95.9143	5.264	2346.22	2.8807	7.78889	6119.61	89.6299	6.17972	415.985	44.4202	37.2956	8.43398	22.9312	1.77586	0.138213	5.51958	1.84104	0.0652044	260.478	207.295	2.89589	165.722	9.60072	17.4688	2.04019	7.80089	1.45381	0.270045
AL-125g	Alinguel	green	35	LSP g (Cu)	0.0396286	0.00443328	0.00427321	0.429928	0.00254822	0.00971168	0.0251046	0.0266129	0.000274747	0.000717112	0.00327032	0.0105731	0.000457831	6.65054e-05	0.00172943	0.440004	6.04671	35.5261	4.70815	2.58618	30.6207	41.4277	8446.3	27.4529	0.82039	346.763	13.2615	185.257	1.0022	8.30296	0.639544	0.9205	19.8243	0.244713	0.205831	52.383	1444.68	0.128328	29.7942	1.35725	2.56167	0.282191	1.13284	0.206897	0.0415454
AL-151g	Alinguel	green	35	LSP g (Cu)	0.0392305	0.00450808	0.00454933	0.432259	0.00333177	0.00984128	0.0250466	0.026687	0.00028368	0.000721959	0.00342065	0.0104643	0.000560684	6.67356e-05	0.00171661	0.436642	5.78655	36.1224	5.51879	2.91031	30.4324	41.5943	8359.38	27.5528	0.852631	424.664	13.5466	184.561	1.05617	8.42934	0.625012	0.964541	19.865	0.224252	0.224499	52.5643	1433.97	0.137458	30.4176	1.38972	2.65971	0.321704	1.2043	0.239741	0.042871
AL-176g	Alinguel	green	35	LSP g (Cu)	0.0395023	0.0044807	0.00435043	0.43115	0.00262361	0.00973399	0.0251593	0.0267439	0.000278486	0.000722865	0.00332946	0.0106512	0.000456489	6.6531e-05	0.00172907	0.438346	6.94267	36.4199	4.71013	2.74073	30.4244	41.7039	8508.73	27.3473	0.826475	345.746	13.4866	184.819	1.02057	8.38727	0.646483	0.865357	19.9847	0.270166	0.208969	52.4031	1444.39	0.12505	34.2414	1.41329	2.56928	0.279807	1.1011	0.202049	0.050833
TO-17-8g	Toumbounto	green	35	LSP g (Cu)	0.0392518	0.00458212	0.00446304	0.429491	0.00244684	0.0100751	0.0248655	0.0269874	0.000275255	0.00072685	0.00329385	0.0102604	0.000446074	6.43545e-05	0.00169921	0.440409	5.28085	35.6819	4.68537	3.1061	29.8775	40.805	8196.55	27.5414	0.822658	337.858	12.9787	182.459	1.04597	8.49582	0.639269	0.889677	20.0507	0.259195	0.20487	50.6888	1419.44	0.130162	29.8253	1.39694	2.52449	0.281029	1.08091	0.208211	0.0483304
AL-172g	Alinguel	green	36	LS g (Cu)	0.0399611	0.00497883	0.00476328	0.401137	0.00161689	0.00795844	0.0107819	0.023804	0.000246348	0.000398748	0.00359186	0.0100944	0.000142577	0.000804661	0.0046022	0.484515	4.08817	42.3596	4.30007	5.46134	14.0249	18.6147	8063.9	29.1914	0.772697	107.989	5.10934	208.029	0.88022	7.98931	0.459868	0.571327	29.9085	0.107542	0	633.791	3844.45	0.15427	31.961	1.17939	2.26659	0.264	0.99524	0.203737	0.024128
AL-108-2g	Alinguel	green	37	LS g (Cu)	0.0326336	0.00263289	0.00231227	0.405523	0.000891071	0.00487393	0.0113824	0.0211398	0.000131864	0.0001263	0.00160721	0.0189657	0.0053257	0.000824912	0.0155001	0.475314	3.9989	26.1982	2.59582	2.34406	23.5813	65.8863	15150.7	47.9146	0.389781	4033.71	6.43435	161.698	0.555191	4.93755	0.263512	0.535036	185.431	0.185714	10.6342	649.742	12948.1	0.0517442	28.9987	0.760452	1.2171	0.119229	0.519453	0.133303	0.0080235
AL-83g	Alinguel	green	37	LS g (Cu)	0.0350216	0.0020888	0.00209802	0.405725	0.000534864	0.00458994	0.0101261	0.013168	0.00012187	0.000161289	0.00132421	0.0183034	0.000344632	0.000618583	0.00740623	0.49799	3.82321	29.4456	3.10352	2.47498	1.62812	31.8055	14621.6	21.1248	0.402028	261.025	6.97069	97.4343	0.432826	7.70916	0.295182	0.246168	18.7549	0.430006	2.05528	487.227	6186.81	0.0693766	14.8296	0.700712	1.16066	0.140813	0.536102	0.0898365	0.0256774
AL-87g	Alinguel	green	37	LS g (Cu)	0.0299788	0.00282858	0.00351093	0.426446	0.000946337	0.00699176	0.0133631	0.0247832	0.000162744	0.00115101	0.0031777	0.0144764	0.00352444	0.000547719	0.0144307	0.452978	4.04404	27.7581	4.03141	4.03799	9.66649	55.8254	11564.5	41.3935	0.62968	2669.42	6.2808	168.326	0.688884	6.29762	0.372487	0.534997	111.31	0.0974271	6.29401	431.411	12054.7	0.109165	27.5877	1.08689	1.96551	0.205752	0.743723	0.126267	0.0293919
TO-29-130g	Toumbounto	green	37	LS g (Cu)	0.0279235	0.00262497	0.00230327	0.396381	0.000856241	0.00467523	0.00942866	0.018102	0.000117483	0.000106574	0.00154501	0.0196122	0.00460316	0.000647354	0.0118244	0.498506	3.76086	27.8696	2.24011	3.46261	18.5976	66.8101	15667.2	41.2657	0.40901	3486.45	4.58173	156.773	0.442975	4.26733	0.22554	0.403791	177.246	0.152651	6.49811	509.888	9877.56	0.0457771	28.2985	0.596539	1.04826	0.118418	0.511048	0.106717	NA
TO-29-45-2g	Toumbounto	green	37	LS g (Cu)	0.0370032	0.00192769	0.0018528	0.406192	0.000526628	0.00452608	0.0098289	0.0123118	0.000118786	0.000152335	0.00118226	0.0177049	0.000374726	0.00265113	0.0102224	0.493054	4.05481	28.3209	2.89756	0.966607	1.65551	32.3854	14143.6	19.8905	0.359797	283.819	7.03309	96.7379	0.467615	5.26701	0.253	0.233833	18.0005	0.387226	9.46096	2088.16	8539.29	0.0631871	13.4249	0.640165	1.16522	0.111919	0.432723	0.0848867	0.0129684
TO-29-45-1g	Toumbounto	green	37	LSS g1 (Cu)	0.0795245	0.00492113	0.00568548	0.478674	0.00134993	0.00596748	0.0417857	0.0324997	0.000260915	0.00194704	0.004744	0.0293721	0.00653841	0.00191631	0.0141936	0.289868	5.8727	40.7761	5.28626	4.23917	39.122	52.702	23463.9	74.0186	1.01947	4952.22	24.2745	172.606	1.03291	9.11382	0.541623	1.07103	16.5192	0.379197	6.15463	1509.38	11856.7	0.260526	43.0966	1.60901	2.65194	0.288848	1.10889	0.156219	0.061139
TO-52-6g	Toumbounto	green	37	LSS g1 (Cu)	0.0823102	0.00390108	0.00459862	0.498407	0.000800606	0.00838105	0.0282715	0.0280751	0.000222885	0.000724593	0.0120778	0.0211574	0.000947269	0.000886767	0.015306	0.293291	4.37706	53.7297	6.16492	4.02397	24.1608	38.0307	16901.5	51.7316	0.781693	717.465	23.7215	143.714	0.88395	8.91729	0.488727	0.669919	7.3945	0.159895	3.13767	698.462	12785.9	0.212976	28.4963	1.36721	2.54899	0.242681	0.939421	0.21212	0.0423979
TO-29-24g	Toumbounto	green	38	LS g (Cu)	0.0272635	0.00259771	0.00393155	0.37861	0.00121701	0.00633943	0.0192339	0.019047	0.000163715	0.00032709	0.00234862	0.0169343	0.00086431	0.00181889	0.00466773	0.514074	3.16856	29.9867	3.9447	3.62034	14.3618	23.7596	13527.9	33.8975	0.576259	654.631	7.53185	104.01	0.667593	5.63998	0.339449	0.405082	12.2314	0.435752	5.77313	1432.65	3899.2	0.0940452	148.818	0.871754	1.63397	0.161316	0.701451	0.150478	0.0248117
AL-144o	Alinguel	orange	39	LS o (Pb Impurities)	0.0364648	0.00366183	0.00303075	0.335679	0.00199315	0.0120072	0.0209943	0.0287063	0.00018709	0.000356887	0.00562289	0.000706348	3.48584e-05	0.000239635	0.00861421	0.541199	5.21387	30.2832	3.28861	5.67688	2.48821	5.01109	564.266	28.3977	0.546309	26.4019	4.95257	189.669	0.650905	7.19374	0.426242	0.566842	35.3996	0.645062	0.724944	188.749	7195.9	0.0781806	36.69	0.955671	1.80438	0.187511	1.33081	0.11321	0.0268851
AL-159-2o	Alinguel	orange	39	LS o (Pb Impurities)	0.0156066	0.0021413	0.00382434	0.340999	0.00149405	0.00571014	0.00784203	0.0134931	0.000174949	0.000141809	0.00568127	9.82698e-05	0.000119893	3.35285e-06	0.0061373	0.596135	3.76227	20.9339	11.9485	6.19399	0.833505	4.33743	78.5028	44.193	0.680349	90.8075	3.3573	134.136	0.530497	4.70772	0.37718	0.41182	12.2559	0.581865	0.00721332	2.64087	5126.81	0.144016	31.7039	1.02994	1.99219	0.214108	0.800147	0.135513	0.0258248
AL-205o	Alinguel	orange	39	LS o (Pb Impurities)	0.0176434	0.00201523	0.00287215	0.340779	0.00157773	0.00505101	0.0131495	0.0145576	0.000157618	0.0010143	0.00463319	0.000300101	0.000136845	8.54041e-05	0.00809299	0.587584	5.50606	23.5343	3.57588	3.45634	3.51813	7.76873	239.736	15.2024	0.539623	103.647	3.78432	121.279	0.435099	4.60808	0.267804	0.433091	26.8814	0.126321	0.0176686	67.2685	6760.5	0.14292	19.5129	0.76175	1.39135	0.141698	0.502602	0.0777067	0.022653
AL-31o	Alinguel	orange	39	LS o (Pb Impurities)	0.00173867	0.000807874	0.0028925	0.293741	0.000257165	0.00130881	0.00107065	0.00624217	0.000109486	0.000392065	0.00554265	0.00055573	5.16097e-05	6.5064e-05	0.013607	0.671429	1.93719	7.88179	3.31957	5.73935	1.02588	13.4626	443.944	11.212	0.49906	39.0894	2.59978	24.172	0.340517	3.07824	0.209133	0.283452	54.337	0.0963752	0	51.2477	11366.7	0.146388	9.71862	0.562624	1.09967	0.0995994	0.402784	0.0893597	0.0140343
AL-54o	Alinguel	orange	39	LS o (Pb Impurities)	0.00910646	0.00149816	0.00208963	0.299253	0.000651928	0.00225737	0.00534568	0.00948601	9.75785e-05	0.000487819	0.0045705	0.000536904	1.8899e-05	2.58566e-05	0.0090345	0.65528	3.04028	17.0499	2.03183	2.48897	1.26241	3.31835	428.906	12.5886	0.41598	14.3142	2.82582	82.5598	0.469013	3.94363	0.21278	0.499861	33.0319	0.282059	0.0952215	20.3659	7546.99	0.0640985	17.3193	0.632588	1.3294	0.118332	0.525925	0.113377	0.0217212
TO-17-10o	Toumbounto	orange	39	LS o (Pb Impurities)	0.000983172	0.000556099	0.00188868	0.271997	6.54705e-05	0.00106278	0.000474714	0.00445529	6.88364e-05	0.000110544	0.00476265	0.000129661	0.000146393	7.619e-05	0.00933202	0.703779	0.982674	7.52315	1.83518	3.19655	0.643627	5.02275	103.58	4.51336	0.276818	110.879	1.60396	15.2667	0.250031	2.1214	0.136972	0.165687	26.7611	0.11495	0.233911	60.011	7795.52	0.102575	5.26039	0.412998	0.751315	0.0785011	0.293152	0.0694193	0.0111194
TO-2-13-2o	Toumbounto	orange	39	LS o (Pb Impurities)	0.00679965	0.00150284	0.00318759	0.285825	0.000378529	0.00198487	0.00223183	0.00683235	0.000137148	0.00017238	0.00389081	0.000341844	0.000144747	0.000346682	0.00557997	0.680418	3.57558	9.98926	2.66939	2.51581	1.52054	4.56577	273.082	15.9445	0.534318	109.632	2.6745	48.2352	0.469006	4.1265	0.23769	0.277034	19.6979	1.12648	0.990326	273.064	4661.24	0.108166	17.7544	0.631448	1.10683	0.12437	0.490153	0.105458	0.0250055
TO-29-108o	Toumbounto	orange	39	LS o (Pb Impurities)	0.0185819	0.00171534	0.00419812	0.35815	0.00091156	0.00509053	0.00787622	0.0110449	0.000207824	0.00348823	0.00600256	0.000193051	0.000357606	0.000208135	0.00517874	0.576467	5.06807	21.7845	5.38499	5.75596	5.61062	10.9372	154.219	26.2695	0.932564	270.852	3.90656	81.4319	0.65311	6.33286	0.435511	0.372041	6.12744	0.524335	0.0432361	163.938	4326.07	0.141458	24.5112	1.03499	2.05002	0.20244	0.789219	0.119127	0.0238241
TO-29-141o	Toumbounto	orange	39	LS o (Pb Impurities)	0.0121246	0.00211554	0.00394024	0.375176	0.000765473	0.00446138	0.0106371	0.0151495	0.000152695	0.000140668	0.00451607	0.00062897	0.000212303	0.000199076	0.00661492	0.562757	4.74321	18.7192	4.62454	4.72935	2.06486	7.04634	502.452	16.79	0.615057	160.799	12.2627	85.5565	0.541463	4.6296	0.337284	0.521184	8.48473	0.340698	0	156.802	5525.78	0.134234	129.553	0.850528	1.70139	0.171557	0.623443	0.135318	0.0200583
TO-29-148A-7o	Toumbounto	orange	39	LS o (Pb Impurities)	0.00286028	0.0013481	0.00331166	0.300255	0.000269859	0.00136314	0.00159773	0.00619378	0.000119364	0.000944535	0.00657183	0.000479348	0.0003117	2.26345e-05	0.00970724	0.664421	2.31899	10.7631	3.57702	2.8976	1.44713	4.43574	382.927	39.9699	0.56435	236.083	3.2433	32.1673	0.399948	3.5101	0.227501	0.258228	2.2751	0.455672	0.0123699	17.8281	8108.96	0.168916	48.386	0.625214	1.16785	0.125085	0.452316	0.0767756	0.0131639
TO-29-158o	Toumbounto	orange	39	LS o (Pb Impurities)	0.0119844	0.00211499	0.00372466	0.367691	0.000805652	0.00435721	0.0107368	0.0150409	0.000166353	0.000140072	0.00459269	0.000650441	0.00026396	0.000212459	0.00785313	0.56919	3.91427	18.4611	4.59036	3.46733	2.22131	15.0346	519.604	17.0349	0.578852	199.924	10.7582	87.1557	0.574973	4.67798	0.349037	0.431448	9.1365	0.285857	0	167.343	6560.13	0.179111	125.605	0.889791	1.77949	0.163985	0.60432	0.119777	0.0220192
TO-29-30o	Toumbounto	orange	39	LS o (Pb Impurities)	0.0239351	0.00325232	0.00270329	0.368322	0.00151731	0.00265457	0.0105151	0.0198743	0.000190934	0.000262217	0.00180599	0.000110393	0.000595738	4.33723e-06	0.0078707	0.556007	6.76783	22.1706	4.27419	3.42153	3.15512	7.93614	88.1876	16.2268	0.56246	451.214	8.23731	156.488	0.5054	4.98547	0.313249	0.305876	10.6333	0.11504	0.00107583	3.41622	6574.81	0.136299	16.6157	0.852379	1.94249	0.160621	0.766272	0.13432	0.0208194
TO-29-39o	Toumbounto	orange	39	LS o (Pb Impurities)	0.00416048	0.00107106	0.00254114	0.309971	0.000610699	0.00183053	0.00201278	0.00645871	0.000113616	0.000127576	0.00547061	0.00023869	0.000457437	8.73365e-05	0.00817333	0.6565	1.94523	9.80862	3.7252	4.79052	1.08587	4.39004	190.677	27.6794	0.448179	346.465	2.76538	33.931	0.384843	2.58051	0.245019	0.523306	1.13143	1.1609	0.0140127	68.7906	6827.61	0.107965	20.4513	0.581975	1.11228	0.171961	0.652721	0.0974389	0.0274219
TO-29-74-1o	Toumbounto	orange	39	LS o (Pb Impurities)	0.0238534	0.00339469	0.00443139	0.360538	0.00204235	0.00755849	0.0169076	0.0232869	0.00029864	0.000582161	0.00407069	0.000482546	0.000385424	2.04454e-05	0.00668995	0.543825	7.28209	25.9027	6.64218	5.53762	1.31016	4.55709	385.482	40.5515	0.902583	291.921	4.8633	206.156	0.777015	7.48456	0.581666	0.424106	7.62941	4.31348	0	16.1038	5588.46	0.124551	1046.39	1.19619	2.32165	0.247419	0.872786	0.190714	0.0431506
TO-29-82o	Toumbounto	orange	39	LS o (Pb Impurities)	0.0238471	0.00305187	0.00294467	0.369571	0.00129378	0.00302983	0.0108137	0.0194063	0.000186385	0.000276837	0.00194125	0.000114011	0.000750747	6.13752e-06	0.00691237	0.555493	4.18024	21.2807	3.40518	2.39902	4.45941	9.05468	91.0773	15.4703	0.609437	568.618	8.4036	148.352	0.49348	4.7595	0.344015	0.285962	10.7652	0.150507	0.00201899	4.83422	5774.27	0.123485	17.3605	0.850243	1.52131	0.16924	0.642998	0.107847	0.0189118
TO-29-85-5o	Toumbounto	orange	39	LS o (Pb Impurities)	0.0236852	0.0031711	0.0025122	0.364244	0.00139229	0.00267106	0.0102646	0.0199246	0.000154589	0.000258058	0.00176935	0.000122055	0.000947075	4.43712e-06	0.00812979	0.560381	5.33758	22.3132	3.10926	1.83665	3.21418	8.14543	97.5034	16.0972	0.543717	717.318	8.32855	152.746	0.476308	4.86013	0.33027	0.313827	12.0614	0.153978	0.00592095	3.4949	6791.24	0.12295	16.3088	0.878415	1.62137	0.182455	0.687161	0.142657	0.0221717
TO-29-88o	Toumbounto	orange	39	LS o (Pb Impurities)	0.0237288	0.00299036	0.00290163	0.365418	0.00122981	0.00304966	0.0107734	0.019052	0.000155549	0.000276764	0.00164628	0.000113474	0.000842152	5.80684e-06	0.00761538	0.559834	4.11833	21.3558	3.74628	2.43615	5.36001	9.77443	90.6484	20.9407	0.60267	637.849	8.65838	144.325	0.503775	4.91343	0.434896	0.320777	11.8501	0.125599	0.0042772	4.57376	6361.52	0.16371	15.4959	1.62963	1.54493	0.166892	0.61624	0.107674	0.0114129
TO-33-2o	Toumbounto	orange	39	LS o (Pb Impurities)	0.0058164	0.00196056	0.00311545	0.317744	0.000286059	0.00252388	0.00801858	0.013643	0.000120532	0.00162173	0.00666077	0.000209704	0.000177755	0.000403489	0.00815848	0.62878	2.1526	13.9275	3.09979	1.29221	1.7385	4.72253	167.522	26.1588	0.575158	134.632	12.0423	59.8307	0.600229	4.25514	0.23533	0.541193	1.61482	1.55227	1.22443	317.808	6815.2	0.184995	497.554	0.761961	1.36166	0.15037	0.506733	0.123593	0.0251102
TO-6-14o	Toumbounto	orange	39	LS o (Pb Impurities)	0.00227857	0.00122569	0.00240318	0.298587	0.000580204	0.00112744	0.00164722	0.00778839	0.0001089	0.000466971	0.00560202	0.000696103	0.000134151	6.15811e-05	0.0119132	0.665201	1.56487	9.62728	3.55641	5.14536	1.50198	5.20156	556.081	6.54229	0.59389	101.606	2.45482	32.3891	0.344176	2.9272	0.236666	0.184069	45.3426	0.1107	0.00608335	48.5044	9951.73	0.115735	10.4731	0.646575	1.14077	0.12196	0.38755	0.102146	0.0122351
TO-6-29o	Toumbounto	orange	39	LS o (Pb Impurities)	0.0192865	0.00339741	0.00541957	0.351169	0.00185267	0.00772443	0.0145612	0.0210996	0.000242931	0.000396615	0.00452737	0.000185542	7.67095e-05	5.32693e-05	0.00656934	0.56302	4.70281	26.0491	5.10713	7.91253	0.952388	4.77219	148.22	36.8727	0.859807	58.1001	5.52205	136.108	0.76567	7.51803	0.534056	0.535861	2.67105	0.545966	0	41.9575	5487.71	0.152444	47.87	1.166	2.24748	0.240452	0.981852	0.2169	0.00114531
TO-6-38-5o	Toumbounto	orange	39	LS o (Pb Impurities)	0.0182609	0.00314139	0.00447272	0.36354	0.00145039	0.00238652	0.00735191	0.0200033	0.000196974	0.00113578	0.00417172	0.000159748	0.000229692	0.000462668	0.00932111	0.563347	3.07515	22.0263	5.002	5.35324	2.76678	21.4373	127.615	36.5541	0.881429	173.969	4.81584	102.039	0.73929	6.59322	0.491243	0.26566	2.72142	0.1902	1.47902	364.421	7786.41	0.130416	37.8169	1.17843	2.1999	0.238382	0.918543	0.169286	0.0270669
TO-6-38A-11o	Toumbounto	orange	39	LS o (Pb Impurities)	0.0178947	0.00314677	0.00455877	0.361138	0.00153181	0.00270456	0.0071895	0.0196362	0.000202737	0.00110771	0.00365834	0.000161325	0.000129925	0.000559803	0.00799804	0.568004	3.67551	22.5328	5.19848	5.17488	2.74492	20.7824	128.874	39.318	0.829813	98.4056	4.79899	100.355	0.723524	6.30079	0.420464	0.341809	2.69764	0.160753	0	440.928	6681.18	0.155375	39.9262	1.25197	2.21282	0.257505	1.02773	0.163922	0.0328652
TO-6-38A-12o	Toumbounto	orange	39	LS o (Pb Impurities)	0.035059	0.00486378	0.00608543	0.367221	0.00286332	0.00890656	0.0130764	0.0291836	0.000311846	0.000696789	0.00779156	0.00345748	0.000462385	0.000970469	0.00987804	0.508535	5.72908	35.8343	5.35055	5.36801	2.07951	7.56675	2762.01	22.2871	1.06081	350.212	5.36651	281.812	0.976086	8.6002	0.606085	0.494996	36.3584	0.235339	0	764.39	8251.64	0.100174	35.688	1.52456	3.45056	0.350909	1.38439	0.275509	0.0496845
TO-6-38B-7o	Toumbounto	orange	39	LS o (Pb Impurities)	0.017867	0.00319312	0.0046445	0.375868	0.00140417	0.00249692	0.00732939	0.0201239	0.000203148	0.00116428	0.00367166	0.000157603	0.000637446	0.00063357	0.00739742	0.552826	3.18276	21.6422	5.42172	4.89836	2.7284	21.5377	125.901	36.3256	0.862681	482.804	4.78857	109.027	0.739608	6.68089	0.464242	0.311964	2.52836	0.209835	2.00873	499.032	6179.45	0.158736	43.0492	1.14098	2.21303	0.222564	0.940693	0.245032	0.027029
TO-6-38C-3o	Toumbounto	orange	39	LS o (Pb Impurities)	0.034647	0.0045799	0.00611331	0.364	0.00236507	0.00831849	0.013143	0.0285618	0.000336291	0.00068146	0.00842348	0.00345289	0.000283581	0.00151629	0.00844366	0.514529	4.59262	35.0943	4.88797	7.79801	1.93851	6.32108	2758.34	21.3864	1.23159	214.786	5.29776	270.761	0.908396	8.55163	0.638763	0.53217	35.3023	0.385074	3.73671	1194.3	7053.43	0.103757	23.8702	1.42372	3.13657	0.326486	1.11506	0.281363	0.0463059
TO-6-38C-4o	Toumbounto	orange	39	LS o (Pb Impurities)	0.0311707	0.00416287	0.00541322	0.357902	0.00231163	0.0079225	0.0118981	0.0252533	0.000300079	0.000690377	0.0087886	0.00368634	0.000137144	0.00129584	0.00996514	0.528538	4.98626	31.3887	5.98333	6.47388	1.95549	6.26268	2944.83	20.7299	1.48352	103.873	5.36549	242.339	0.83853	7.97953	0.727417	0.525213	38.138	0.265586	0	1020.66	8324.4	0.136164	25.936	1.32022	2.79237	0.334716	1.10613	0.208134	0.0437939
TO-6-55-2o	Toumbounto	orange	39	LS o (Pb Impurities)	0.00750641	0.0012493	0.00258967	0.318735	0.000934082	0.0035517	0.00435801	0.00720868	0.000128993	0.000187816	0.00981951	0.000125171	0.000141543	1.65064e-05	0.00682053	0.636406	2.26142	13.0718	3.72379	5.03486	0.967499	3.72227	99.9929	18.3043	0.625556	107.205	2.50757	70.7208	0.313141	2.82825	0.241299	0.278259	6.34986	0.684366	0	13.0013	5697.54	0.0921669	14.9143	0.519899	1.06253	0.104838	0.381304	0.108369	0.00696074
TO-17-29o	Toumbounto	orange	40	LS o (Pb Impurities)	0.00278472	0.00103072	0.00201686	0.301632	0.000191204	0.00169493	0.00158354	0.00662501	8.02651e-05	0.000126345	0.0048597	0.000306587	0.000200982	8.88898e-06	0.00742925	0.669199	1.72571	8.10721	2.12681	2.61877	0.778025	4.11153	244.917	39.1484	0.305157	152.225	2.29671	56.9662	0.278248	2.48437	0.167604	0.248017	4.19899	7.28668	0.000876165	7.0014	6206.04	0.065862	39.3951	0.462355	0.84096	0.120367	0.298585	0.0743283	0.0100306
TO-29-129o	Toumbounto	orange	40	LS o (Pb Impurities)	0.0125249	0.00165366	0.0044593	0.302622	0.00179428	0.00522761	0.0100439	0.0145544	0.000202173	0.00217888	0.00575268	0.000492991	0.000213921	0.000165049	0.00927943	0.628538	5.48032	21.54	6.44021	8.01515	2.51381	7.14878	393.826	30.0249	1.04651	162.025	3.59484	70.0261	0.633542	6.44211	0.446334	0.706021	2.10521	0.930169	0.00820911	130	7751.59	0.112285	23.9172	1.09349	2.24991	0.210191	0.820638	0.137883	0.012918
TO-29-148-4o	Toumbounto	orange	40	LS o (Pb Impurities)	0.00105251	0.000772081	0.00246135	0.300554	0.000237649	0.000886311	0.000826251	0.00521782	8.88096e-05	0.000130495	0.0055006	0.000519206	0.000839794	7.26212e-05	0.0100058	0.670674	0.975517	8.54008	5.22547	4.20449	0.892659	4.62252	414.768	5.91436	0.417022	636.063	2.34271	20.825	0.290579	2.45079	0.168026	0.184147	51.6163	0.081233	0.0177461	57.2	8358.38	0.125243	8.36564	0.527677	0.888158	0.100382	0.331311	0.0592898	0.00710308
TO-29-77o	Toumbounto	orange	40	LS o (Pb Impurities)	0.0170029	0.00156782	0.00423926	0.345326	0.000837185	0.00448562	0.00725034	0.0106379	0.000195041	0.00336017	0.00505792	0.000177215	0.000359102	0.000191655	0.00546017	0.59355	4.60491	20.1777	5.4252	4.37394	5.45051	10.9193	141.568	23.5583	0.889128	271.985	3.6554	71.462	0.648298	6.00891	0.402048	0.410985	5.56913	0.450506	0.632109	150.957	4561.17	0.136631	24.8194	1.02098	1.91821	0.192574	0.681694	0.102002	0.0224847
TO-29-92-2o	Toumbounto	orange	40	LS o (Pb Impurities)	0.0104386	0.00136949	0.00458882	0.249278	0.00131797	0.00324049	0.00826246	0.0172592	0.000205491	0.0017699	0.00599239	0.000439406	0.000173228	0.000200758	0.01372	0.681038	4.54539	14.3313	6.09643	6.16443	1.93009	5.59706	351.019	26.5787	0.888642	131.203	2.84678	271.348	1.0699	7.13907	0.469154	0.460898	1.39863	0.638271	0.646267	158.127	11461	0.112745	207.099	1.53947	2.5463	0.276528	1.10402	0.228142	0.0375469
TO-29-92-3o	Toumbounto	orange	40	LS o (Pb Impurities)	0.013401	0.00176112	0.00562082	0.317159	0.00137484	0.00420374	0.011057	0.015872	0.000261806	0.00225464	0.00709574	0.000489981	0.000245585	0.000159799	0.00761645	0.611097	5.44783	20.0332	6.14634	6.47968	2.48099	7.2593	391.421	27.8203	1.08134	186.007	3.85034	91.3423	0.747449	7.06916	0.607834	0.650101	1.9266	0.589677	0.540053	125.865	6362.42	0.165003	38.1166	1.27829	2.50795	0.285736	0.925488	0.158671	0.0426401
TO-2-26-2y	Toumbounto	yellow	41	S/SPL y (Cr)	0.0676565	0.000407511	0.136683	0.644022	0.000155814	0.000748815	0.0701303	0.0678291	0.000363422	3.22553e-05	0.00115226	1.86695e-05	5.2373e-05	9.72005e-06	2.06241e-06	0.000422157	10.2486	16.7428	2.17453	2499.95	0.35424	0.835845	14.9141	9.23183	16.5762	39.6675	565.357	4832.3	9.41413	37.9891	3.55686	0.710636	0.068241	0.0564876	0.0392217	7.656	1.72283	4.21328	94.1371	5.70223	9.1904	0.939543	3.39991	0.86905	0.1619
TO-6-32o	Toumbounto	orange	42	LS o (Pb Impurities)	0.0131495	0.00340009	0.00343871	0.367523	0.00160882	0.00280686	0.0174808	0.0178025	0.000150821	9.43835e-05	0.00186504	0.000129843	0.000427185	0.00102092	0.00379933	0.565	2.61785	22.3334	3.86173	3.59869	4.44741	9.32035	103.725	11.6581	0.525149	323.551	24.1291	63.5633	0.500697	3.54342	0.3013	0.573739	39.1142	0.159001	0	804.128	3173.78	0.187995	11.4621	0.805124	1.50168	0.151264	0.577945	0.116824	0.0139441
TO-29-10o	Toumbounto	orange	43	LS o (Pb Impurities)	0.0245354	0.00302017	0.00239582	0.33625	0.000903637	0.00867251	0.0106073	0.0219586	0.000109332	0.000146212	0.00217008	0.00012243	1.67608e-05	0.000190539	0.00194731	0.586548	3.39876	27.0465	2.30532	5.38779	0.744066	2.93277	97.8033	16.3694	0.41352	12.6947	3.06501	171.523	0.422702	4.25316	0.214896	0.360224	29.2874	0.342421	0	150.078	1626.69	0.063902	19.5911	0.584246	1.08972	0.131059	0.47563	0.119202	0.00695214
TO-29-112o	Toumbounto	orange	43	LS o (Pb Impurities)	0.00787819	0.00121046	0.00217076	0.338706	0.000772125	0.00419275	0.00581601	0.00843748	7.79251e-05	4.05168e-05	0.00167255	5.73837e-05	1.86299e-05	0.000354589	0.00116968	0.627212	2.69855	13.3595	2.67579	6.47593	0.429668	3.06779	45.841	17.113	0.40469	14.1104	2.94581	55.3579	0.245885	2.49365	0.159502	0.244109	30.2181	0.747291	0.0323987	279.292	977.092	0.0734901	10.8434	0.384839	0.75935	0.0834891	0.275266	0.063706	NA
AL-64o	Alinguel	orange	44	LS o (Pb Impurities)	0.0166237	0.0016672	0.00286399	0.372312	0.000567129	0.00350347	0.00839014	0.0104004	0.000124516	0.000833611	0.00332992	7.78066e-05	0.000314861	0.000915266	0.00611633	0.571683	3.3135	18.5642	3.11934	6.60541	1.30419	4.35947	62.1557	29.4822	0.505942	238.477	9.28448	82.5104	0.397926	3.34925	0.25016	0.519569	1.81477	0.510476	0	720.909	5109.29	0.0841079	19.6369	0.65228	1.21915	0.130651	0.543008	0.0782301	NA
AL-51o	Alinguel	orange	45	LS o (Pb Impurities)	0.0144938	0.001804	0.00217613	0.382438	0.000692207	0.00551704	0.00786636	0.0135308	9.73817e-05	0.000282974	0.00420467	0.000192363	0.000642284	0.00018109	0.00467306	0.560928	3.03836	19.387	2.36866	5.12856	0.776857	7.84172	153.669	11.8239	0.396101	486.468	3.22571	103.19	0.338779	3.30864	0.193472	0.295117	14.5114	0.102051	0.433798	142.635	3903.65	0.0401333	15.5567	0.520642	0.955716	0.105272	0.366721	0.0959438	NA
TO-29-65o	Toumbounto	orange	45	LS o (Pb Impurities)	0.0159819	0.00171796	0.00167308	0.379145	0.000657153	0.00499192	0.00638712	0.0139663	9.23899e-05	0.000599199	0.00233961	0.00013163	0.000501838	0.000123499	0.00847222	0.562939	2.77384	18.1894	2.14867	4.92242	1.2466	8.81793	105.153	10.439	0.317297	380.094	3.69717	107.295	0.270605	2.49451	0.162904	0.316304	16.6831	0.135566	0.131099	97.2739	7077.29	0.021493	15.2609	0.470184	0.862909	0.0895164	0.36574	0.0734168	NA
TO-6-42o	Toumbounto	orange	45	LS o (Pb Impurities)	0.0118931	0.00220097	0.00406212	0.33698	0.00145647	0.00506055	0.00849678	0.0122712	0.000218738	0.000341433	0.00481445	0.000426911	0.000238941	0.00109254	0.00452652	0.605506	3.22267	20.6938	3.83484	8.30229	2.90442	5.38582	341.037	20.5761	1.03588	180.975	4.73153	94.2688	0.576503	4.92268	0.32606	0.415878	32.6366	0.427001	0	860.538	3781.24	0.131072	25.8159	0.784791	1.54149	0.209331	0.707165	0.142272	NA
TO-29-183-1o	Toumbounto	orange	46	LS o (Pb Impurities)	0.0164826	0.00233275	0.00243267	0.377075	0.000816783	0.00237008	0.00681941	0.0169316	0.000116422	4.45321e-05	0.0023066	0.00015312	0.000212027	0.000490038	0.00447847	0.566612	3.44275	23.4818	2.80574	4.25724	0.419616	2.28433	122.32	11.0023	0.414553	160.59	2.44765	125.133	0.411947	3.59661	0.245888	0.160484	36.7435	0.196477	0	385.978	3741.1	0.00880734	9.68141	0.659993	1.18214	0.127328	0.525993	0.143403	NA
TO-2-1r	Toumbounto	red	47	S/SPL r2 (Se+Cd)	0.131732	0.000430328	0.118107	0.602832	0.000504056	0.00148512	0.0525217	0.0254118	0.000188786	4.22539e-05	0.00069386	1.23674e-05	0	7.86249e-06	1.91568e-06	5.53995e-05	13.6767	16242.5	2.08467	0.526622	0.440692	0.634328	9.87969	9.72995	7.09575	NA	247.178	52.0517	4.14633	21.2092	0.960523	0.0156483	0.0303145	10344	0.0309854	6.19288	1.60027	7.38144	162.605	5.65172	8.94618	1.05905	4.07127	0.857406	0.294287
AL-116blk	Alinguel	black	48	SL/SPL blk (Mn)	0.147656	0.0140767	0.0168538	0.634165	0.0029714	0.0109753	0.0191865	0.0684318	0.00106408	0.051887	0.00988187	0.00197975	0.000834253	8.95227e-05	0.0069032	0.0103187	10.935	136.342	15.5186	14.8498	45.0927	41.9965	1581.53	40.9782	4.63323	631.866	5.84414	849.028	3.98777	37.3096	1.88271	1.37141	1.0022	0.0503786	0.355176	70.5125	5766.6	0.039797	604.163	5.07835	9.62266	0.964267	3.36702	0.781797	0.132437
AL-119blk	Alinguel	black	48	SL/SPL blk (Mn)	0.141191	0.0139279	0.0166472	0.632628	0.00299839	0.0107388	0.0189543	0.0736933	0.00104667	0.0539252	0.0106414	0.00220716	0.000835219	0.000100823	0.00660817	0.0111998	9.90643	142.108	15.0671	13.8556	44.5833	42.608	1763.19	44.0879	5.31637	632.598	6.31173	851.518	3.96761	37.0565	1.94369	1.4683	1.31414	0.139107	0.335738	79.4131	5520.15	NA	630.94	5.09489	9.07914	0.980263	3.89903	0.67711	0.164112
AL-141blk	Alinguel	black	48	SL/SPL blk (Mn)	0.156896	0.0138898	0.0174104	0.614981	0.0034842	0.0106683	0.0186216	0.0736819	0.00103598	0.0543565	0.0102224	0.0023227	0.000798837	0.000100411	0.00668933	0.0121068	12.0928	139.53	15.4455	20.1885	44.2624	41.7592	1855.48	47.2804	5.06505	605.042	5.89293	913.987	4.23541	36.0894	1.93963	1.36332	0.937634	0.0667205	0.327723	79.0884	5587.95	NA	661.605	5.07278	9.60791	0.89831	3.90768	0.729238	0.170386
AL-143blk	Alinguel	black	48	SL/SPL blk (Mn)	0.136081	0.0138322	0.0173345	0.628853	0.00327694	0.012581	0.0168123	0.0771188	0.00118221	0.0542715	0.0107703	0.00218708	0.000960043	0.000104506	0.00853722	0.0132428	5.06484	148.115	17.4243	14.5702	49.8203	52.9752	1747.15	57.0325	5.99585	727.14	4.52395	868.105	4.75848	39.5305	1.9366	1.53932	1.04304	0.462136	0.430162	82.314	7131.59	NA	814.216	5.50949	10.4529	1.02947	4.34657	0.846413	0.224043
AL-177blk	Alinguel	black	48	SL/SPL blk (Mn)	0.139721	0.0229721	0.0190798	0.600305	0.0050153	0.00993989	0.013672	0.0687253	0.00110481	0.0618126	0.0114732	0.0011852	0.00287914	8.20934e-05	0.0029186	0.0369678	14.0809	209.486	16.6495	NA	42.8301	44.4742	946.799	49.6627	6.27358	2180.67	7.68908	625.108	4.27364	32.4113	1.95875	3.01019	1.09688	0.239168	0.0696383	64.6608	2438.06	0.149587	332.854	4.69824	9.25947	1.1105	4.18528	0.824977	0.252319
AL-208blk	Alinguel	black	48	SL/SPL blk (Mn)	0.122865	0.0216716	0.0216255	0.625022	0.0045911	0.0172373	0.00842847	0.0728111	0.00133654	0.0565638	0.0128259	0.00118757	0.00225318	0.000137104	0.00415638	0.0250431	NA	215.499	18.8552	NA	40.3832	41.7628	948.687	63.5701	8.29461	1706.57	4.90478	707.105	5.00405	45.0316	2.31985	2.24628	0.374396	0.605136	0.00158778	107.99	3472.04	0.186893	299.456	6.01117	11.0806	1.26265	5.03765	0.972727	0.325997
AL-88blk	Alinguel	black	48	SL/SPL blk (Mn)	0.120149	0.0120059	0.0178808	0.689037	0.00433162	0.0109094	0.0154597	0.0808507	0.00138498	0.0348138	0.0103523	0.000314605	6.65873e-05	1.70733e-05	0.000180237	0.000467748	6.09333	109.969	20.8712	17.8446	12.8193	21.1659	251.322	37.4286	4.38472	50.4335	5.25208	631.402	4.9864	45.1038	2.26716	0.60462	0.0249771	0.10222	0.0746119	13.4478	150.561	0.0123047	310.806	5.60074	9.63728	1.18455	4.49288	0.846022	0.250805
TO-29-148-5blk	Toumbounto	black	48	SL/SPL blk (Mn)	0.0894172	0.0116524	0.0136429	0.689434	0.00746178	0.0103002	0.054219	0.0733459	0.00073831	0.038015	0.00847066	0.000153172	0.000962753	1.61354e-06	0.000202778	6.27125e-05	9.24938	131.806	19.9351	NA	13.0179	23.7211	122.361	76.2295	5.87607	729.193	13.3996	747.294	3.04426	35.1699	1.63405	1.61967	NA	0.283143	0	1.2709	169.391	0.276861	278.763	3.88491	7.48045	0.855724	3.33683	0.620407	0.208252
TO-29-148-6blk	Toumbounto	black	48	SL/SPL blk (Mn)	0.084491	0.0131057	0.0162091	0.677967	0.00672126	0.00952611	0.0502766	0.0886915	0.000867147	0.0405944	0.00884743	0.000140101	8.11275e-06	2.61128e-06	0.000181838	4.2626e-05	14.9478	94.8684	21.7178	17.8318	13.4394	22.2265	111.919	65.0177	4.8981	6.14463	11.9786	865.038	4.23047	45.1803	1.96026	1.41681	NA	0.246247	0.0187985	2.05677	151.899	0.0436896	334.465	5.40759	10.4059	1.05892	4.23695	0.906892	0.136531
TO-29-148-7blk	Toumbounto	black	48	SL/SPL blk (Mn)	0.078067	0.012284	0.018307	0.677861	0.00813449	0.0107534	0.0483361	0.0912084	0.000935556	0.0420586	0.00926789	0.000138939	0	2.90602e-06	0.000226951	9.94231e-05	13.7149	115.845	23.0512	11.1725	13.3868	22.8168	110.991	80.041	5.41374	NA	12.8679	876.823	4.13727	48.515	2.0543	1.15217	0.0635636	0.270087	0.00813887	2.28893	189.584	NA	488.455	5.59958	10.0325	1.14763	4.25083	0.866344	0.129832
TO-29-148A-2blk	Toumbounto	black	48	SL/SPL blk (Mn)	0.135896	0.0205041	0.0217828	0.612395	0.00270724	0.0161583	0.00892206	0.0724231	0.00125415	0.0659346	0.011441	0.00082466	0.00139357	7.12467e-05	0.00308823	0.0228216	3.12456	197.601	18.8017	NA	36.3642	34.1232	658.779	62.6041	7.81793	1055.49	7.05876	718.391	5.19275	45.5741	2.12193	1.6402	0.313946	0.318911	0	56.1175	2579.76	0.0940384	483.149	5.49474	10.5286	1.2406	4.92231	0.936561	0.303987
TO-29-148A-3blk	Toumbounto	black	48	SL/SPL blk (Mn)	0.083182	0.0125871	0.0149501	0.694057	0.00684622	0.00954699	0.0505827	0.0802294	0.000814704	0.0366033	0.0082327	0.00013199	3.60127e-05	1.4031e-06	0.000175755	5.8763e-05	4.76286	119.067	19.665	NA	10.6109	21.5348	105.44	65.0656	7.68324	27.2761	12.3404	835.082	3.37983	38.4804	1.73782	1.58342	NA	0.296338	0	1.10515	146.817	0.31765	281.769	4.31443	8.00797	0.935307	3.62633	0.752296	0.247289
TO-29-148A-4blk	Toumbounto	black	48	SL/SPL blk (Mn)	0.090163	0.0131281	0.016439	0.678546	0.00680354	0.00927553	0.055366	0.0807778	0.000837548	0.0376542	0.00849763	0.000139359	4.80168e-05	1.54578e-06	0.000191509	8.81663e-05	12.617	115.731	19.3712	NA	12.3344	22.7762	111.327	67.1067	5.36326	36.3681	13.539	835.183	3.33424	39.1392	1.7139	1.67861	NA	0.209158	0	1.21753	159.978	0.285053	341.738	4.34883	8.18014	0.943869	3.87246	0.838147	0.1899
TO-29-111g	Toumbounto	green	49	SL/SPL g (Cu)	0.146335	0.0224182	0.0172644	0.624206	0.00582815	0.0091347	0.012451	0.090423	0.00114228	0.00973063	0.0186584	0.0114208	0.000573088	0.00118644	0.0100813	0.0173586	9.67855	189.455	14.3466	14.4888	37.2099	41.014	9123.48	56.004	3.05077	434.059	5.95816	506.203	3.94423	42.7247	1.97726	0.849356	1.45711	0.997695	0.141686	934.496	8421.46	0.133752	173.193	5.06853	9.64723	1.06919	3.99399	0.877197	0.158988
TO-29-144-2g	Toumbounto	green	49	SL/SPL g (Cu)	0.14403	0.0224811	0.0204177	0.617862	0.00455161	0.00851569	0.0146426	0.0923688	0.00113572	0.0093496	0.0205524	0.0130936	0.000549259	0.00150647	0.00906136	0.0179539	13.4247	198.839	13.2603	15.7553	60.7753	58.5432	10459.8	51.5083	3.28862	416.011	7.77792	515.287	3.7245	39.588	1.83154	0.929328	2.35801	0.707296	5.00439	1186.57	7569.43	0.135905	176.56	4.3296	8.28885	0.943475	4.02312	0.816286	0.21517
TO-29-111r	Toumbounto	red	49	SL/SPL r1 (Cu)	0.15046	0.0201132	0.0178726	0.600539	0.00570024	0.00891382	0.0104905	0.0879131	0.00114388	0.012023	0.0310967	0.0220968	0.000854735	0.00203426	0.00691935	0.020059	9.61369	181.246	15.6391	17.0829	30.1317	41.2516	17652	59.6702	3.32215	647.379	6.50199	484.703	3.99351	42.6665	2.11036	0.935254	5.59326	0.874372	0.554913	1602.28	5780.09	0.131978	199.908	4.98661	10.1146	1.1324	4.00786	0.787539	0.173938
TO-29-144-2r	Toumbounto	red	49	SL/SPL r1 (Cu)	0.145312	0.0212587	0.0194908	0.589676	0.00547716	0.00874155	0.0164125	0.0919157	0.00105833	0.0104428	0.0294312	0.0308689	0.000513145	0.00326789	0.00680164	0.0174942	12.9753	193.986	13.1224	11.68	28.5422	46.0225	24659.6	59.4546	3.23701	388.658	6.88486	509.865	3.65516	37.5944	1.8086	0.89683	8.85554	0.843689	10.5259	2573.95	5681.76	0.110308	165.969	4.05543	7.69725	0.909078	3.72079	0.775245	0.187534
TO-29-111w	Toumbounto	white	49	SL/SPL w2 (SbCa)	0.155518	0.0261901	0.0129377	0.650916	0.00549966	0.00918783	0.016735	0.0817342	0.00111017	0.00217223	0.00963676	0.00160072	0.000182232	4.2067e-06	0.0239415	0.0010022	0.570855	248.19	13.1007	NA	4.49601	13.7628	1278.73	38.975	2.03851	138.023	5.17745	446.444	3.19952	37.4983	1.98109	0.502905	0.251898	0.336335	0	3.31341	19999.6	NA	98.5947	4.7277	9.03266	1.00388	3.86652	0.851059	0.120396
TO-29-144-2w	Toumbounto	white	49	SL/SPL w2 (SbCa)	0.0313225	0.00887998	0.0421253	0.688269	0.002134	0.00223686	0.0088066	0.0823598	0.00153451	0.000219189	0.0213758	0.0152288	4.6399e-05	1.07941e-05	0.0887839	0.004398	NA	37.4325	4.70409	7.33099	0.891107	4.20008	12165.5	71.6857	5.80838	35.1427	9.54014	583.837	4.71291	52.943	3.26032	0.0885447	1.15732	0.234059	0.0345142	8.50201	74165.8	0.0271972	810.662	7.37129	12.3209	1.49911	6.18276	1.1301	0.309998
TO-17-30b	Toumbounto	blue	50	LSP b (Co)	0.0556577	0.00371397	0.0034478	0.512851	0.000838668	0.00578479	0.0606915	0.0259294	0.000197449	0.000697252	0.00734942	0.000489434	0.0151685	0.000112412	0.000404609	0.289117	9.43464	31.0031	4.66207	1.80266	5484.68	3813.86	390.984	196.605	0.840302	11488.6	46.2367	130.473	7.63597	13.2284	0.394331	36.7112	16.9349	0.208453	0.364795	88.5416	337.991	0.206775	75.5081	2.46218	3.82506	0.511203	2.16927	0.784466	0.194989
TO-17-31w	Toumbounto	white	50	LSP w (AsPb)	0.0464573	0.00323619	0.00242457	0.403164	0.00122792	0.00374673	0.0557315	0.0274383	0.00014829	0.00033784	0.00166778	0.000343503	0.076539	1.44044e-05	0.00065921	0.376215	8.77909	55.7799	6.05527	6.55954	34.97	26.6738	274.407	29.7228	0.537359	57970.9	42.5556	92.4167	0.774635	7.73398	0.348118	3.41818	1.88197	0.515685	0.161234	11.3456	550.673	0.162855	30.0414	0.939379	1.74933	0.201114	0.809853	0.212421	0.0370901
OB-FO-2089g	Old Buipe	green	51	SL/SPL g (Cu)	0.131403	0.0314337	0.0121967	0.606776	0.00338879	0.00689061	0.0219273	0.0790294	0.000472229	0.00412139	0.0195844	0.0702069	0.000250117	0.00456908	0.000164398	0.0059716	5.14743	104.32	8.42395	23.8144	17.9241	226.646	56084.7	52.4785	2.03589	189.439	13.3611	494.829	2.32962	13.2215	0.86974	1.53876	6.20579	0.214981	15.8348	3598.83	137.33	0.124919	145.781	2.55971	4.29822	0.535077	1.97354	0.409305	0.0820206
OB-FO-2089r	Old Buipe	red	51	SL/SPL r1 (Cu)	0.120211	0.0327943	0.0123505	0.5683	0.0026779	0.00763591	0.0198855	0.0992319	0.000636758	0.000540769	0.0424071	0.0294055	0.000142502	0.0270111	8.64515e-05	0.0349933	7.46245	88.6794	9.78465	32.4943	9.22165	108.673	23490.6	121.129	1.98394	107.931	11.7186	519.974	2.97194	17.0233	1.06576	1.38439	10.6434	0.245175	81.8722	21275.3	72.2174	0.176176	196.486	3.24046	5.91375	0.678589	2.79815	0.617211	0.127399
OB-FO-2089w	Old Buipe	white	51	SL/SPL w1 (Sn)	0.123917	0.0299571	0.00934101	0.572802	0.00264701	0.00796779	0.0195999	0.0882325	0.000436041	0.00627144	0.00543486	0.000246209	0.000169383	0.0456455	3.55996e-05	0.0858333	4.3861	101.538	7.59817	13.3948	7.59253	19.4266	196.684	34.3039	1.64839	128.291	9.00771	503.512	2.25293	12.3007	0.784965	1.22723	0.504612	0.271437	147.416	35952.6	29.7382	0.0418534	134.134	2.30936	3.83355	0.44369	1.90029	0.427631	0.0565086
TO-29-98o	Toumbounto	orange	52	LS o (Pb Impurities)	0.033291	0.0039718	0.00495025	0.383423	0.00154359	0.00754863	0.0167777	0.0263939	0.000231724	0.000330486	0.00296479	0.000934942	0.00203432	0.00388978	0.01117	0.499914	6.32784	31.0862	12.2814	6.83224	2.20852	16.8278	746.878	32.1567	0.809842	1540.8	8.60942	264.819	0.821374	7.65623	0.521586	0.523294	14.8267	0.413639	13.2865	3063.78	9330.86	0.141294	29.1002	1.31026	2.43554	0.251163	0.98999	0.141137	0.0447962
TO-29-98g	Toumbounto	green	52	LSS g1 (Cu)	0.0681824	0.00492683	0.00712544	0.468379	0.00132557	0.00768062	0.0184782	0.0281187	0.00029873	0.00115104	0.0060311	0.0550189	0.00282841	0.000807342	0.00394452	0.324811	10.4692	49.5599	12.4574	10.766	40.4949	95.249	43951.8	70.9094	1.23798	2142.25	14.5004	183.482	1.23968	10.4707	0.654285	0.816427	21.5261	0.163406	2.49297	635.902	3295.06	0.169439	43.4162	2.33402	3.24462	0.417485	1.68607	0.252368	0.102464
TO-29-98r	Toumbounto	red	52	LSS r (Cu)	0.0879744	0.0095607	0.0110315	0.520083	0.00459831	0.00802413	0.0338866	0.058728	0.000566055	0.00188232	0.0294994	0.0335509	0.00371234	0.002152	0.00731768	0.185988	18.5906	74.3282	35.6845	18.1945	44.6025	61.6855	26802.1	114.431	2.46445	2811.74	19.9886	426.055	2.03104	17.8212	1.12502	1.41818	31.1555	0.192644	7.25356	1695.02	6112.84	0.257941	80.2036	3.2134	5.45538	0.649397	2.71749	0.509496	0.0962544
OB-2193-1w	Old Buipe	white	53	LSS w (Sn)	0.091816	0.0295786	0.0124649	0.539231	0.00320856	0.00837522	0.0295016	0.0814222	0.00120123	0.00513033	0.00772298	0.000194013	0.000278973	0.0774333	0.000276553	0.110683	4.87255	56.5392	12.0012	NA	13.6027	39.8091	154.987	49.4445	2.7515	211.295	15.4434	391.929	4.46071	53.8333	2.01588	0.835319	3.90228	0.151234	267.563	60990.3	231.019	0.323686	209.477	4.63027	8.63648	0.946168	4.11911	0.80225	0.13202
OB-2193-1b	Old Buipe	blue	53	SL/SPL b1 (Co)	0.0939701	0.02239	0.0223327	0.648533	0.00295124	0.00725263	0.0424199	0.078826	0.001786	0.00775554	0.01686	0.000344369	0.00884183	0.0162119	2.56999e-05	0.0194288	8.45895	51.4591	17.8834	11.7398	4516.85	1044	275.099	109.947	4.06432	6696.83	25.9145	287.75	8.4561	157.307	2.77318	30.9122	2.40533	0.190293	42.3118	12769.3	21.4685	0.949176	222.334	8.34605	15.2584	1.66171	7.0291	1.85634	0.359438
OB-2193-1EXTcls	Old Buipe	colourless	53	SL/SPL cls	0.11526	0.0312173	0.0165378	0.662952	0.00378371	0.00868892	0.0365255	0.100564	0.00156112	0.00714703	0.00907123	0.0001126	2.33783e-05	0.00206365	0.000103573	0.00295426	10.2168	72.9909	16.4768	12.6119	10.2506	12.4293	89.9506	49.7479	3.0627	17.7068	19.6747	479.774	5.74534	64.9682	2.70528	0.895268	1.50018	0.140893	6.35541	1625.43	86.5201	0.437866	264.152	5.80458	10.4049	1.2236	5.3302	1.2094	0.199442
OB-2193-1INTcls	Old Buipe	colourless	53	SL/SPL cls	0.109798	0.0275034	0.0157393	0.627077	0.0034288	0.00801866	0.0371728	0.0886448	0.0014135	0.00607815	0.00916177	0.000694115	0.000182941	0.0267887	9.11853e-05	0.0366916	10.9142	63.6038	14.3813	10.1114	57.6947	36.7603	554.494	52.7366	2.79085	138.56	21.0863	449.569	5.12362	69.0053	2.45632	1.16451	2.43748	0.105808	82.5457	21100.1	76.1718	0.476591	215.483	5.6394	9.93657	1.12306	4.93314	0.99418	0.186736
OB-2193-1r	Old Buipe	red	53	SL/SPL r1 (Cu)	0.103047	0.0243061	0.0176216	0.608325	0.00311013	0.0064585	0.0397786	0.0784166	0.00136685	0.0068742	0.0427765	0.0090121	0.000214385	0.0271693	5.15192e-05	0.0301339	8.66605	49.1565	14.9666	11.9677	49.7755	52.7017	7199.32	56.7902	3.44041	162.376	23.0235	334.485	5.68941	95.7553	2.29466	1.48759	3.51756	0.151989	81.8949	21399.9	43.0367	0.442228	184.091	6.09846	10.9864	1.28092	4.77758	1.23776	0.208348
OB-2070-1w	Old Buipe	white	54	LSS w (Sn)	0.0794968	0.0209505	0.00472927	0.48157	0.00165797	0.00867881	0.0283124	0.0631946	0.000472618	9.50047e-05	0.00256779	0.000173149	0.000300398	0.183372	5.64964e-05	0.122986	12.3426	40.7598	3.92862	NA	9.1856	31.4123	138.32	10.3684	0.927034	227.523	12.1895	347.092	1.81814	38.3867	0.816253	0.769062	3.32541	NA	595.171	144433	47.1944	0.0141614	45.813	2.2744	3.65066	0.469846	1.69345	0.429393	0.0340655
OB-2070-1INTb	Old Buipe	blue	54	SL/SPL b1 (Co)	0.115187	0.0267186	0.0115505	0.639572	0.00262354	0.00722485	0.0432028	0.0899382	0.000789674	0.00527501	0.0157246	0.00796962	0.00244938	0.017129	4.12024e-05	0.0111107	24.0138	55.2403	9.92175	8.1935	869.537	383.635	6366.53	69.4687	2.51534	1855.17	24.5497	484.048	3.99949	52.5312	1.52842	15.9507	3.85235	0.159005	52.0042	13491.6	34.4185	0.55113	421.187	4.47586	7.2253	0.923066	3.74335	0.828533	0.146856
OB-2070-1EXTb	Old Buipe	blue	54	SL/SPL b1 (Co)	0.111879	0.0277779	0.0114201	0.624964	0.00258811	0.010262	0.0341341	0.0803472	0.000753588	0.0363665	0.0117482	0.0149518	0.00744247	0.00885648	2.59352e-05	0.00671822	54.5276	59.5646	19.2876	10.0345	1532.73	355.563	11944.2	187.317	4.49523	5636.95	16.9997	501.701	4.51052	59.2359	1.26946	18.1923	7.07873	0.175294	27.893	6975.8	21.665	0.45994	4235.76	4.72932	7.17784	1.08246	4.26631	1.24304	0.294733
OB-2070-1r	Old Buipe	red	54	SL/SPL r1 (Cu)	0.121001	0.0283805	0.0103434	0.647661	0.00222044	0.00697929	0.039067	0.082771	0.000835996	0.002176	0.0371174	0.0163434	0.00010039	0.00210677	1.34279e-05	0.00139015	22.7203	56.4484	9.03642	9.29528	36.005	32.587	13055.9	25.538	2.18785	76.0357	22.22	523.561	3.0323	61.2878	1.48035	1.4741	7.82677	0.0404944	6.49444	1659.4	11.2171	0.420516	268.728	3.76827	6.41651	0.763248	3.01145	0.609639	0.110574
OB-2150-2w	Old Buipe	white	55	LSS w (Sn)	0.0775942	0.0210214	0.00667796	0.483246	0.00166649	0.0064994	0.0439175	0.0765993	0.000406966	0.00278319	0.0034899	0.00017461	0.000102027	0.160176	7.47626e-05	0.114123	6.85468	31.3677	4.94989	NA	17.9744	34.8945	139.487	33.7588	1.4995	77.2757	19.4879	283.914	2.31473	29.878	0.759113	1.29676	5.86456	NA	519.74	126162	62.4531	0.297122	184.643	2.94028	5.05899	0.629012	2.52983	0.580274	0.0533262
OB-2150-2b	Old Buipe	blue	55	SL/SPL b1 (Co)	0.103606	0.0258363	0.0209722	0.621063	0.00446949	0.00567983	0.0661849	0.0908989	0.00122887	0.00480936	0.0199482	0.00744239	0.00154919	0.0129404	3.43028e-05	0.0106665	25.2254	52.0493	16.4897	11.8741	536.224	162.367	5945.35	119.153	3.49846	1173.36	54.0246	396.861	5.32729	79.1324	2.29009	15.1089	3.57824	0.106541	42.2589	10192.5	28.6549	0.845517	390.317	7.01765	12.1551	1.45869	5.72408	1.1101	0.219869
OB-2150-2r	Old Buipe	red	55	SL/SPL r1 (Cu)	0.104899	0.0252897	0.0162182	0.630142	0.0035859	0.00640053	0.065043	0.0927406	0.00089739	0.00210991	0.0272452	0.0216755	0.000150733	0.00122448	5.74347e-05	0.000897982	18.1658	47.6156	12.3714	7.75428	44.4152	57.7753	17315.4	157.793	2.89084	114.166	39.6765	360.871	3.75785	54.265	1.80754	1.97556	8.432	0.0191967	4.14331	964.461	47.9782	0.487744	212.761	5.33518	9.36217	1.06916	4.48165	0.93463	0.155832
AL-129w	Alinguel	pink	56	LP p (Au)	0.0664194	0.00523791	0.0073841	0.516065	0.00892743	0.00571199	0.0802614	0.0365437	0.000336347	0.000282532	0.0031017	0.000312955	0.0376672	4.26818e-05	0.00879345	0.222028	12.6758	36.9573	31.5066	8.33752	2.3231	7.88242	250.004	21.9264	1.17607	28529.3	23.2898	308.445	1.18752	10.1764	0.67179	0.545992	15.8683	0.123984	0.564861	33.6183	7345.62	0.238467	48.9271	2.01122	3.65536	0.377068	1.30587	0.293743	0.051476
AL-129p	Alinguel	white	56	LSP w (AsPb)	0.0518569	0.00305902	0.00260027	0.446037	0.000953875	0.00239689	0.0393128	0.0297377	0.000119605	0.000294528	0.00169752	0.00147773	0.0637597	8.99483e-05	0.0011344	0.355159	3.05117	28.3292	4.8849	4.46509	2.25841	9.11313	1180.48	11.4309	0.438863	48291.8	41.9536	53.4154	0.466556	3.40916	0.2284	0.873343	12.1139	0.115768	1.05513	70.8478	947.623	0.298635	22.1681	0.673707	1.38796	0.13273	0.587569	0.0861614	0.0105088
OB-2196-1w	Old Buipe	white	57	LSS w (Sn)	0.103336	0.0163767	0.00481473	0.479662	0.00228921	0.00700148	0.0216185	0.0586482	0.000267015	0.00405485	0.00395542	0.000428864	8.12827e-05	0.124829	2.6092e-05	0.17149	NA	55.703	4.29005	NA	11.0548	25.9565	342.598	20.0114	0.899398	61.5638	11.1968	313.611	1.33249	8.40384	0.457921	0.833815	2.09385	0.061966	339.303	98321.2	21.796	NA	78.7756	1.45618	2.42006	0.281454	1.24317	0.274398	NA
OB-2196-1b	Old Buipe	blue	57	SL/SPL b1 (Co)	0.134787	0.0290007	0.0128619	0.634337	0.00350521	0.00777989	0.0304753	0.127836	0.000773497	0.00139212	0.00918323	0.000107171	0.00214885	0.00106508	5.20508e-06	0.00115503	12.0667	76.6387	12.7741	13.7416	904.64	280.966	85.6136	55.8494	1.94672	1627.54	18.0523	783.553	3.77043	19.3897	1.44133	11.1021	1.32757	0.17255	3.17284	838.913	4.34807	0.42443	250.918	3.82865	6.72451	0.793547	3.15549	0.66521	0.153857
OB-2196-1cls	Old Buipe	colourless	57	SL/SPL cls	0.143233	0.0338631	0.013057	0.638412	0.00332818	0.00795432	0.0279159	0.122255	0.000842113	0.000334833	0.00673721	3.43906e-05	8.24917e-06	0.000132443	1.02679e-06	0.000144773	7.03655	89.349	11.1866	13.0734	3.87292	11.1396	27.4729	34.9407	1.92201	6.24795	14.5528	841.143	3.21671	16.2035	1.3605	1.04276	0.066521	0.101631	0.389106	104.319	0.857735	0.218734	249.007	3.32499	5.72766	0.651052	2.68421	0.605793	0.135091
TO-29-147-3p	Toumbounto	pink	58	LP p (Au)	0.0442392	0.00344485	0.00354427	0.496632	0.00385818	0.00458472	0.0910592	0.0306866	0.000233942	0.000297901	0.0029005	0.000132543	0.0447605	0.000521766	0.00810114	0.263919	5.00282	31.1856	32.8344	6.81634	1.8784	11.5172	105.882	37.4613	1.20703	33901.8	12.3651	181.445	0.684906	6.2178	0.485929	1.62971	8.26626	0.261913	1.67638	410.969	6767.31	0.0809678	334.741	1.24555	2.22022	0.277912	0.836745	0.18742	0.0343778
TO-29-18-1p	Toumbounto	pink	58	LP p (Au)	0.0395045	0.00592128	0.00526209	0.526466	0.00265268	0.00416113	0.133591	0.0354365	0.000232178	0.000187786	0.00319726	0.000323129	0.0330582	1.99988e-05	0.00904201	0.200144	9.38216	35.4038	6.61064	4.32268	2.07807	5.39763	258.131	37.2803	1.01545	25038.4	30.7814	226.484	0.979867	9.45966	0.552654	0.29232	5.2517	0.143119	0.127712	15.7521	7553.26	0.143841	113.528	1.40032	2.63394	0.291612	1.07293	0.172993	0.0477256
TO-29-18-1y	Toumbounto	yellow	58	LP y (SnSbPb)	0.0559423	0.0036036	0.00583971	0.492236	0.00182597	0.00529748	0.0798015	0.0219992	0.000232857	0.00119018	0.0127419	0.000411178	0.000513634	0.00833605	0.0291057	0.280221	8.26855	62.6769	20.5836	4.68013	2.22281	8.05105	328.47	42.3102	1.3458	389.028	20.8063	172.363	0.690127	6.00913	0.537869	0.588934	9.59838	8.6174	26.7545	6565.89	24313.5	0.34285	68.8538	1.2252	2.73986	0.241032	1.02209	0.195175	0.0399661
TO-29-147-3w	Toumbounto	white	58	LSP w (AsPb)	0.0326504	0.00291763	0.00310277	0.382852	0.00135227	0.0105665	0.0568894	0.0273028	0.000144685	0.000117265	0.00172028	8.19978e-05	0.0823173	0.00126554	0.000628397	0.395455	2.68737	26.3963	6.35436	5.05491	3.72664	6.26148	65.5039	16.2332	0.774678	62347.4	14.7539	171.116	0.623905	5.71458	0.367578	0.468033	5.5768	0.194377	4.20345	996.805	524.933	NA	17.9637	0.939289	1.62861	0.177055	0.67256	0.142588	0.0132724
TO-29-18-1w	Toumbounto	white	58	LSP w (AsPb)	0.0251346	0.00395771	0.00521443	0.395099	0.00255047	0.00638317	0.0491497	0.0208934	0.000295381	0.001921	0.00338413	6.81105e-05	0.0691548	3.42228e-05	0.000658647	0.414837	4.56635	26.2771	25.4302	7.77111	3.46611	9.46519	54.4101	21.1691	1.76022	52378.1	16.6235	205.675	1.12481	8.50936	0.706194	0.348326	4.99312	0.146424	0.396358	26.9556	550.202	0.0827476	688.59	1.80405	3.99566	0.391079	1.60578	0.3057	0.112332
TO-29-147-3blk	Toumbounto	black	58	LSS blk (Mn)	0.109784	0.0100329	0.0108599	0.566496	0.00322032	0.0188492	0.0123302	0.0467069	0.000772349	0.0471473	0.00685615	0.00136865	0.000490923	8.37892e-05	0.00393637	0.158724	NA	174.691	30.3299	8.60858	21.8873	37.8238	1093.35	73.909	7.74402	371.827	4.18131	451.294	3.16016	27.4417	1.86748	2.37107	5.41045	0.548331	1.04236	65.9966	3288.25	NA	183.884	3.8696	8.45842	0.860643	3.00343	0.708426	0.0336969
TO-29-18-1blk	Toumbounto	black	58	LSS blk (Mn)	0.0529503	0.0148314	0.0103139	0.533845	0.00882816	0.0161855	0.0350301	0.0864357	0.00057333	0.0564168	0.00828777	0.000276357	0.0143552	0.000155149	0.00188509	0.157632	12.2935	185.796	28.8697	NA	71.8089	47.4438	220.768	89.984	7.786	10872.7	13.2577	419.904	5.15729	20.4623	1.48342	3.07238	1.38677	0.37986	0.630527	122.203	1574.71	NA	356.321	5.63314	8.30367	1.29922	5.38295	1.18461	0.265859
TK-6p	Tyi-kun	pink	59	LP p (Au)	0.0738002	0.00135636	0.0112874	0.584034	0.000634821	0.00209611	0.088738	0.0221401	0.000674997	0.000473242	0.0021299	0.000142485	0.0322538	0.000124852	0.0086602	0.170558	4.9161	29.7226	6.11574	18.033	5.9624	3.23875	113.824	165.375	2.25	24429.2	24.3656	69.9017	2.92013	78.6926	1.23893	0.290844	4.71442	1.42186	0.454584	98.3396	7234.32	0.282398	101.441	3.78189	7.66993	0.769289	3.05255	0.627643	0.135128
TK-6b	Tyi-kun	blue	59	LSP b (Co)	0.0378224	0.00166899	0.0256193	0.478809	0.0134223	0.00457763	0.038181	0.0232308	0.000392338	0.00247356	0.00335512	0.000218097	0.0986129	0.000224446	0.000298176	0.268644	3.38244	69.0016	219.739	59.1348	459.739	13.2048	174.226	202.431	3.5419	74689.8	50.467	205.164	4.93752	45.0572	1.66105	0.607619	0.460291	1.90268	0.822089	176.785	249.082	0.784	336.626	3.9629	7.41872	0.810563	3.32285	0.755189	0.100848
TK-6w	Tyi-kun	white	59	LSP w (AsPb)	0.0389058	0.00169464	0.023841	0.461666	0.00127135	0.00560598	0.0495734	0.0191311	0.000314444	0.00040961	0.00191839	0.000168202	0.0951858	0.000162939	0.000203099	0.299016	3.36801	58.3374	5.77452	3.38317	2.00557	4.47853	134.368	171.147	2.43311	72094.1	63.0858	60.7141	4.17527	33.9754	1.44589	0.321437	1.73882	1.82661	0.705863	128.339	169.659	1.02718	184.794	3.06708	5.55304	0.583816	2.49528	0.534357	0.0761815
OB-2001-1w	Old Buipe	white	60	LSS w (Sn)	0.0812138	0.0254153	0.0115528	0.52529	0.00215542	0.00590827	0.0563533	0.0875183	0.00055199	0.00136374	0.00696998	0.00114525	0.000192112	0.104352	3.50844e-05	0.0886478	15.5959	43.5347	7.49944	2.17427	20.4115	29.1313	914.886	41.4914	1.46759	145.507	31.4235	390.909	2.99258	28.7742	1.00849	1.0023	4.54905	0.059749	302.96	82193.1	29.3079	0.440248	121.58	4.05065	6.87185	0.730087	2.88741	0.589351	0.0918736
OB-2001-1b	Old Buipe	blue	60	SL/SPL b1 (Co)	0.116914	0.0271915	0.0182495	0.645799	0.00240034	0.00750233	0.0579271	0.0924318	0.000821305	0.000722291	0.0109829	0.00133642	0.00250404	0.00611348	8.66778e-06	0.00482877	21.1333	46.502	11.1893	8.92579	1520.76	418.918	1067.6	98.7829	2.23698	1896.57	37.37	423.841	4.77184	44.0063	1.52532	20.6021	2.60263	0.07125	18.4351	4815.28	7.24065	0.666668	175.308	6.29194	11.0743	1.2482	4.51486	0.946478	0.207022
OB-2001-1cls	Old Buipe	colourless	60	SL/SPL cls	0.0991264	0.0318748	0.0140789	0.625704	0.00287682	0.00726502	0.0732707	0.105865	0.000669109	0.000349041	0.0092216	0.00165556	6.2198e-05	0.0147432	8.49764e-06	0.0119642	19.6364	55.2729	8.49054	7.25109	21.9325	15.1821	1322.54	41.8301	1.86721	47.109	43.5244	490.315	3.6445	37.5494	1.21824	1.02774	1.09976	0.0482816	44.6212	11612.5	7.09852	0.517423	132.9	4.99113	8.77976	0.934438	3.61904	0.723701	0.144065
OB-2001-1r	Old Buipe	red	60	SL/SPL r1 (Cu)	0.0927091	0.0278548	0.0134076	0.594645	0.00267929	0.00641875	0.0696186	0.0997201	0.000608248	0.000483667	0.0322819	0.00827028	0.00011593	0.0289536	1.94431e-05	0.020836	18.2783	50.4962	9.8647	9.47555	45.6096	42.5325	6606.71	70.6109	1.80906	87.8057	38.4147	489.977	3.35426	31.9204	1.20305	1.48738	4.45493	0.0251068	85.2355	22805.3	16.2419	0.488978	122.219	4.60014	8.30174	0.815939	3.32768	0.673944	0.150261
OB-3003-2b	Old Buipe	blue	61	SL/SPL b1 (Co)	0.119155	0.0253285	0.0128451	0.651413	0.00331409	0.0080166	0.0392789	0.0996812	0.000515282	0.001608	0.0146133	0.000739259	0.00402001	0.00481218	1.36745e-05	0.0078045	22.1942	55.9906	11.8147	10.7919	2531.01	805.966	590.557	80.8502	2.013	3044.77	21.8786	461.891	3.5616	19.2514	0.978523	32.8322	4.55859	0.211748	18.8339	3790.31	11.4231	1.07193	141.294	3.97769	7.4072	0.798595	3.2765	0.727218	0.156656
OB-3003-2cls	Old Buipe	colourless	61	SL/SPL cls	0.122976	0.0298465	0.0115081	0.641286	0.00428121	0.00976214	0.0401752	0.106814	0.000523635	0.00108389	0.00841723	0.000257429	4.50477e-05	0.0084881	8.30897e-06	0.0132119	13.8753	59.302	11.8495	14.2156	19.0396	10.6104	205.647	19.9429	2.0213	34.1193	18.798	520.548	2.51683	18.6252	0.947214	0.578464	2.20114	0.0288226	29.0939	6685.65	6.94091	0.289315	221.626	3.17498	5.60238	0.750604	3.04738	0.577655	0.122856
OB-3003-2r	Old Buipe	red	61	SL/SPL r1 (Cu)	0.117027	0.0264706	0.0101025	0.570651	0.00266898	0.00758459	0.0350939	0.0892066	0.000376649	0.00269787	0.0322317	0.008246	0.000209728	0.0384024	5.57079e-05	0.0575671	11.3609	50.3304	5.93104	6.46184	95.822	53.8942	6587.31	34.8881	1.83021	158.849	16.6564	459.047	2.29398	16.1975	0.736718	1.95318	4.18875	0.0755472	125.279	30247.6	46.5357	0.251868	154.454	2.68866	4.84568	0.598866	2.3433	0.520143	0.0867079
OB-3003-2w	Old Buipe	white	61	SL/SPL w1 (Sn)	0.10645	0.0279972	0.0120654	0.562271	0.0029371	0.00707448	0.0332568	0.0919336	0.000417722	0.00270579	0.0294544	0.00528545	0.000174993	0.0456302	5.30594e-05	0.0707175	9.21993	44.7325	8.70392	15.854	83.974	50.0543	4222.28	32.485	1.68882	132.541	15.0429	513.083	2.53875	17.3165	0.832539	1.83568	2.81283	0.0697784	158.992	35940.6	44.3233	0.183332	244.484	3.06589	4.9662	0.71874	2.70958	0.623428	0.104345
OB-99-1w	Old Buipe	white	62	LSS w (Sn)	0.0730059	0.0224856	0.00741131	0.444289	0.00283671	0.00786719	0.015346	0.0772864	0.000278838	0.00248172	0.00591601	0.00140126	0.000283009	0.21396	8.78373e-05	0.122882	NA	63.348	6.22337	2.62033	48.5763	54.2624	1119.39	33.1289	1.11962	214.352	10.0938	416.284	1.78014	9.85401	0.671172	1.04943	5.37447	0.0983065	685.189	168525	73.3751	NA	278.911	1.72238	2.82043	0.404144	1.40879	0.257602	NA
OB-99-1b	Old Buipe	blue	62	SL/SPL b1 (Co)	0.123957	0.0310778	0.0111109	0.644988	0.00232552	0.00763982	0.0250002	0.100883	0.000471349	0.0053785	0.010609	0.000599976	0.0115462	0.00492983	1.09593e-05	0.00441041	10.3028	76.6203	7.76421	11.0158	4326.63	1345.4	479.29	112.888	1.8275	8745.11	16.5208	610.329	2.80712	14.0728	0.949168	41.1357	2.70287	0.251047	15.2357	3882.98	9.15484	0.338391	310.205	2.91934	4.94124	0.616352	2.3733	0.491468	0.113392
OB-99-1r	Old Buipe	red	62	SL/SPL r1 (Cu)	0.120099	0.0317501	0.0100759	0.608336	0.00230834	0.00749194	0.0231787	0.0995323	0.000433363	0.00457692	0.0698112	0.00940985	0.000162745	0.0054421	2.00523e-05	0.00569405	6.82067	80.5205	8.80894	11.5087	52.0401	30.3446	7517.05	36.5176	1.80807	123.264	14.2324	601.728	2.55712	12.9644	0.852503	2.24917	10.812	0.0701585	19.8833	4286.46	16.7508	0.179205	280.774	2.72948	4.43151	0.556382	2.16881	0.424701	0.0961532
OB-2187-1w	Old Buipe	white	63	LSS w (Sn)	0.0925641	0.0271792	0.00980244	0.509631	0.00173924	0.00664505	0.0364852	0.0803621	0.000331965	0.00879738	0.00478164	0.000383946	0.00033464	0.0934562	0.000228274	0.125979	9.64229	39.4756	3.85094	NA	11.209	23.4244	306.715	17.3538	2.11211	253.458	18.6655	432.535	2.23123	15.4335	0.671981	0.601828	13.8639	0.0764765	301.262	73610.7	190.689	0.140136	68.4711	2.38748	4.16135	0.502598	1.98357	0.489169	0.0440148
OB-2187-1b	Old Buipe	blue	63	SL/SPL b1 (Co)	0.124497	0.0326563	0.0132322	0.645999	0.00234049	0.00770473	0.0463385	0.0907428	0.00056964	0.00448598	0.0115786	0.00118959	0.00435793	0.00401404	3.6557e-05	0.00415054	18.3508	59.3895	8.70485	3.8294	1969.28	502.387	950.302	95.4065	2.25919	3300.71	28.5995	457.04	4.94191	20.011	1.06931	19.0343	6.25004	0.358577	12.2309	3161.66	30.5379	0.64427	121.787	3.63871	6.64852	0.767311	3.23264	0.755471	0.149431
OB-2187-1cls	Old Buipe	colourless	63	SL/SPL cls	0.126212	0.0318134	0.013293	0.641765	0.00282288	0.00756705	0.0346345	0.0992391	0.000578505	0.0082021	0.0101705	0.00124957	0.000465294	0.00946006	4.18044e-05	0.0105678	12.1709	79.2029	8.6824	8.96727	201.918	69.6307	998.218	57.9451	2.35167	352.415	21.4694	550.317	3.22813	19.9665	1.09434	2.89525	5.80849	0.156558	29.7608	7451.21	34.9214	0.285443	186.106	3.4013	5.91173	0.699024	2.87394	0.630446	0.118378
OB-2187-1r	Old Buipe	red	63	SL/SPL r1 (Cu)	0.109666	0.0278635	0.0117258	0.576129	0.00199403	0.00606722	0.0439517	0.0845703	0.000430463	0.0054639	0.0397198	0.00783552	0.00164678	0.0377886	0.000112154	0.0421635	13.6422	46.7818	6.34645	4.23017	630.331	190.658	6259.4	47.2889	1.849	1247.28	25.3716	416.429	2.97813	17.9131	0.849908	6.22168	9.21185	0.144701	120.683	29764.2	93.6882	0.364799	102.011	2.93816	5.32078	0.590827	2.47032	0.536497	0.107731
OB-60-1INTw	Old Buipe	red	n/a	LSS r (Cu)	0.127948	0.0213039	0.0189151	0.563726	0.00259256	0.00699258	0.0373833	0.0544339	0.00123129	0.0102093	0.0264239	0.00880284	0.000549196	0.0474705	7.49202e-05	0.0698759	29.3766	50.1284	15.9277	13.4477	163.429	159.014	7032.14	164.513	3.697	415.963	23.506	324.913	5.20879	61.4731	3.59086	5.62502	9.3828	0.239424	154.408	37390.1	62.5848	0.528116	342.238	7.42018	13.2922	1.32056	5.29447	1.02312	0.201674
OB-60-1EXTw	Old Buipe	white	n/a	LSS w (Sn)	0.1135	0.0221281	0.0164087	0.544248	0.00290485	0.00728554	0.036559	0.0555701	0.00109832	0.0176462	0.00767457	0.000942031	0.000315808	0.0629826	5.60447e-05	0.108578	26.384	43.3432	14.5766	11.414	110.751	123.727	752.541	117.306	4.44413	239.194	23.319	327.97	5.26795	59.9214	3.16687	3.87966	8.11697	0.189769	193.937	49608.2	46.817	0.482765	547.95	6.46967	11.8076	1.2231	5.20372	1.00909	0.18588
OB-60-1r	Old Buipe	white	n/a	LSS w (Sn)	0.114075	0.0228195	0.0168485	0.574435	0.0049686	0.00706138	0.0322437	0.0556355	0.00108831	0.0198577	0.00818768	0.00247674	0.00028533	0.05529	5.12446e-05	0.0826248	25.8282	47.9806	14.3702	12.1357	108.749	129.266	1978.54	111.732	4.75676	216.11	22.0151	307.657	5.20068	60.0864	3.03343	3.72653	6.81441	0.154812	155.315	43549.1	42.8073	0.517932	553.704	6.5521	11.4113	1.34228	4.69664	1.06823	0.137402
TO-29-80-3b	Toumbounto	blue	n/a	PL b (Co+P+Ca)	0.0133342	0.00324893	0.00834697	0.635274	0.0610865	0.00254312	0.165716	0.0963107	0.000508456	0.00089897	0.00494237	8.96037e-05	0.00354926	6.77958e-06	0.000108233	0.000146734	2.97031	91.8529	11.2697	NA	624.304	508.17	71.5799	474.701	2.27789	2688.23	439.441	108.716	5.60985	33.9915	0.87959	31.8177	3.61371	1.20061	0.0160792	5.33993	90.4127	1.96537	154.193	3.40099	4.76957	0.729664	2.17359	1.21873	0.189662
OB-2102b	Old Buipe	blue	n/a	SL/SPL b2 (Cu)	0.166912	0.0205406	0.00660374	0.68142	0.0020386	0.0129714	0.0330211	0.0595156	0.000347468	0.000179263	0.00448138	0.0106986	0.000205347	4.89429e-05	1.75088e-05	3.69504e-05	5.86918	77.4844	6.80923	6.40073	62.8611	37.3819	8546.55	20.7173	1.05967	155.53	13.8965	321.357	1.8449	9.50669	0.648186	0.840227	1.52699	0.0540963	0.286	38.5499	14.626	0.203417	68.8448	1.99204	3.84439	0.407204	1.66787	0.374882	0.0776645
[truncated: 16 more columns]
