# Supplementary material for: The systematic techno-stylistic and chemical study of glass beads from post-15th century West African sites
Source: PLoS One. 2025 Feb 10;20(2):e0318588. doi: 10.1371/journal.pone.0318588 (PMC11809889; doi:10.1371/journal.pone.0318588)
Supplement: S3 Table — Average composition in wt% of the samples’ base glass for each chemical group. (XLSX) [file pone.0318588.s003.xlsx]

## Sheet: Foglio1
The systematic techno-stylistic and chemical study of glass beads from post-15th century West African sites Miriam Truffa Giachet, Bernard Gratuze, Denis Genequand, Yao Serge Bonaventure Loukou, Éric Huysecom, Anne Mayor Corresponding author: miriam.truffa@unige.ch, miriam.truffagiachet@gmail.com (MTG)
Group		Na2O	MgO	Al2O3	SiO2	P2O5	Cl%	K2O	CaO	MnO	Fe2O3	CuO	As2O3	SnO2	Sb2O3	PbO
Soda/Soda-potash-lime silica glass (386)	µ	0.120456	0.0180671	0.0157207	0.633093	0.00685318	0.0101477	0.0366994	0.0908863	0.00566234	0.0144676	0.00939805	0.000617094	0.00156238	0.0253992	0.00784564
	σ	0.0210628	0.00536285	0.0105424	0.0306584	0.00275198	0.00401357	0.0133831	0.0155087	0.00936538	0.00989286	0.0113323	0.00118168	0.00688932	0.0319067	0.0119137
	min	0.0313225	0.000407511	0.0038099	0.551317	0.000155814	0.000740879	0.00842847	0.00914062	3.22553e-05	0.00069386	4.0174e-06	0	7.06815e-07	1.02679e-06	1.84154e-05
	max	0.183608	0.0373043	0.136683	0.737234	0.0251363	0.0458745	0.0732707	0.134693	0.0659346	0.0698112	0.0702069	0.0115462	0.0655215	0.132765	0.0858333
Potash-lime silica glass (9)	µ	0.0177887	0.00288294	0.00538834	0.678911	0.0439419	0.00191882	0.144728	0.0945837	0.000481131	0.00271006	0.000358046	0.00320314	1.38126e-05	2.49432e-05	0.000510909
	σ	0.00960081	0.00170948	0.00221213	0.0353204	0.0273265	0.000368982	0.0301214	0.0108492	0.000303258	0.00214753	0.000311945	0.00205467	1.05542e-05	3.54563e-05	0.00047882
	min	0.00634588	0.00174352	0.00165276	0.613769	0.000706429	0.00122954	0.115269	0.0681832	6.89095e-05	0.000476854	2.09963e-05	0.000263639	3.14101e-07	9.97537e-08	2.16129e-05
	max	0.0347121	0.00718949	0.00834697	0.725877	0.0718398	0.00254312	0.187489	0.104507	0.00089897	0.00676475	0.000844412	0.00511637	2.42851e-05	0.000108233	0.00156312
Lead-soda-potash silica glass (254)	µ	0.0441741	0.00402928	0.00363101	0.43655	0.00217557	0.00546455	0.0521315	0.028059	0.000253845	0.00228905	0.000271316	0.0671473	4.16525e-05	0.000618292	0.352293
	σ	0.0165939	0.00116213	0.00238669	0.0284684	0.00178819	0.00269591	0.0175056	0.00604041	0.000294904	0.000749635	0.00130473	0.0147285	0.000117536	0.000859515	0.0392577
	min	0.0111303	0.0013727	0.00107084	0.337802	0.000141043	0.00148403	0.00868763	0.0109284	2.29022e-05	0.000994084	1.01151e-05	0.000446074	7.23458e-07	4.16593e-05	0.240734
	max	0.0943198	0.00760233	0.0256193	0.512851	0.0134223	0.0138851	0.0868645	0.0448293	0.00247356	0.00734942	0.0106512	0.136717	0.00126554	0.00738005	0.479715
Lead-potash silica glass (67)	µ	0.046946	0.00408764	0.00459342	0.569143	0.00210296	0.00515125	0.112743	0.0281875	0.000282157	0.00295006	0.000954894	0.0400988	0.000246012	0.010482	0.170797
	σ	0.0152309	0.00160026	0.00207806	0.0597393	0.0013414	0.0016652	0.0224109	0.00969865	0.000251306	0.00158057	0.00398985	0.0199923	0.0010843	0.00600494	0.0733815
	min	0.00177408	0.000123064	0.000695751	0.433167	0.000102769	0.000742253	0.0243546	0.00103784	1.71547e-05	0.000566999	2.03794e-05	0.000513634	9.03319e-07	0.00019844	0.0712789
	max	0.0756261	0.00699005	0.0112874	0.729723	0.00892743	0.0109896	0.149419	0.0425186	0.00119018	0.0127419	0.0264153	0.139452	0.00833605	0.0300409	0.340316
Lead silica glass (57)	µ	0.0197964	0.00239552	0.00343541	0.351962	0.00107546	0.00487185	0.00903442	0.0160271	0.000675821	0.00409678	0.00495231	0.000745583	0.000598162	0.00775038	0.571985
	σ	0.0114343	0.00101335	0.0011783	0.0386627	0.000590869	0.00267811	0.00454727	0.00634107	0.000774031	0.00204164	0.00770549	0.00123778	0.000776967	0.00300735	0.0633248
	min	0.000983172	0.000556099	0.00167308	0.249278	6.54705e-05	0.000886311	0.000474714	0.00445529	4.05168e-05	0.00118226	5.73837e-05	1.67608e-05	3.35285e-06	0.00116968	0.452978
	max	0.0399611	0.00497883	0.00611331	0.426446	0.00286332	0.0130931	0.0209943	0.0291836	0.00348823	0.00981951	0.023318	0.0053257	0.00388978	0.0155001	0.703779
Lead-soda silica glass (25)	µ	0.104131	0.0145828	0.0175582	0.523247	0.00237834	0.00677463	0.0279345	0.0535942	0.00962739	0.00897581	0.0122509	0.00954537	0.0539303	0.00236242	0.150693
	σ	0.0323537	0.0101927	0.0151662	0.0362528	0.00173155	0.00404358	0.0114155	0.0244136	0.0160217	0.00809342	0.0160752	0.0212235	0.0640515	0.00415014	0.0716853
	min	0.0529503	0.000654266	0.00459862	0.444289	0.000800606	0.00127453	0.0123302	0.0117442	9.50047e-05	0.00213068	5.54457e-05	8.12827e-05	8.37892e-05	2.47713e-05	0.0698759
	max	0.196632	0.0295786	0.0556507	0.576905	0.00882816	0.0188492	0.0563533	0.0875183	0.0564168	0.0294994	0.0550189	0.0668994	0.21396	0.015306	0.324811
