# Supplementary material for: The systematic techno-stylistic and chemical study of glass beads from post-15th century West African sites
Source: PLoS One. 2025 Feb 10;20(2):e0318588. doi: 10.1371/journal.pone.0318588 (PMC11809889; doi:10.1371/journal.pone.0318588)
Supplement: S4 Table — Average concentration of the main oxides (wt%) and elements (ppm) of each chemical sub-group. (XLSX) [file pone.0318588.s004.xlsx]

## Sheet: Foglio1
The systematic techno-stylistic and chemical study of glass beads from post-15th century West African sites Miriam Truffa Giachet, Bernard Gratuze, Denis Genequand, Yao Serge Bonaventure Loukou, Éric Huysecom, Anne Mayor Corresponding author: miriam.truffa@unige.ch, miriam.truffagiachet@gmail.com (MTG)
Chemical sub-group		B2O3	Na2O	MgO	Al2O3	P2O5	K2O	CaO	Cr2O3	MnO	Fe2O3	CoO	CuO	As2O3	Se%	Cd%	SnO2	Sb2O3	Au%	PbO
S/SPL blk (Mn)	µ	0.000464648	0.117367	0.015049	0.017551	0.00502642	0.0291413	0.0770761	1.24026e-05	0.0483454	0.0100711	3.70637e-05	0.000993253	0.000851979	6.02478e-05	2.52981e-07	5.48353e-05	0.00308155	5.15101e-07	0.0101939
	σ	0.000125761	0.0282753	0.00390925	0.00230888	0.00193131	0.0189767	0.00703393	1.23554e-05	0.0104675	0.00138271	2.06401e-05	0.000905417	0.000901868	9.60674e-05	1.5513e-07	5.0843e-05	0.00317624	5.89605e-07	0.0119646
S/SPL b1 (Co)	µ	0.000268764	0.111284	0.0241741	0.0147953	0.0044666	0.0424406	0.0979448	1.85105e-05	0.0055162	0.0121681	0.0020235	0.00276587	0.00383136	3.26628e-05	3.21504e-07	0.00585261	0.0204785	2.59094e-07	0.00647675
	σ	0.000135186	0.0125046	0.00591457	0.00392773	0.00260885	0.0113776	0.0177452	8.54114e-06	0.00955725	0.003605	0.00181406	0.00454298	0.00339082	0.000111568	2.86152e-07	0.00618404	0.0335494	3.18723e-07	0.00489454
S/SPL b2 (Cu)	µ	0.000371446	0.141216	0.0124228	0.00862198	0.00522205	0.0342768	0.0659188	1.53627e-05	0.00051388	0.00576906	0.000117181	0.017689	0.00046841	4.41898e-06	1.59852e-07	0.000162132	0.000534919	6.65199e-07	0.00256647
	σ	5.70846e-05	0.0248109	0.00309353	0.00173316	0.0031863	0.0177454	0.0158508	7.19817e-06	0.000641447	0.00132549	4.03655e-05	0.00281416	0.000946124	1.3951e-05	1.34078e-07	9.57407e-05	0.000357102	3.02237e-06	0.00514344
S/SPL cls	µ	0.000309906	0.117138	0.0240732	0.0150693	0.00617218	0.0455529	0.103223	1.69386e-05	0.00322632	0.00906931	3.07336e-05	0.000817745	8.79899e-05	3.98581e-06	2.51485e-07	0.00413717	0.000792601	1.22746e-07	0.00524921
	σ	9.70448e-05	0.0110052	0.00826077	0.00532554	0.00301011	0.0126377	0.011618	8.27585e-06	0.00246925	0.00388023	6.50281e-05	0.000652274	0.000121728	1.0566e-05	6.28134e-07	0.00776484	0.00201283	3.76042e-07	0.00991146
S/SPL g (Cu)	µ	0.000490841	0.127755	0.0201501	0.0183412	0.00739595	0.031042	0.0925586	2.5184e-05	0.0077646	0.0161716	6.68567e-05	0.0100328	0.000719554	1.56154e-05	1.00651e-06	0.000292263	0.00837261	5.98854e-07	0.0126318
	σ	0.000124846	0.0201081	0.00405192	0.00358681	0.00274655	0.013366	0.0125142	1.25456e-05	0.00433023	0.0060066	0.000101592	0.00816595	0.00103418	2.76536e-05	2.16188e-06	0.000617666	0.00604729	1.49236e-06	0.0108592
S/SPL r1 (Cu)	µ	0.000429716	0.125965	0.0206051	0.017611	0.00708957	0.0347578	0.0943965	2.40408e-05	0.00756313	0.0287171	6.44563e-05	0.0248915	0.000579714	1.31716e-05	8.67192e-07	0.00252953	0.00583271	1.7314e-06	0.0113992
	σ	0.000126673	0.0189581	0.00389774	0.00373911	0.00279409	0.0126733	0.012388	1.03638e-05	0.00334505	0.00826245	8.65824e-05	0.00808855	0.000554919	2.12581e-05	1.56711e-06	0.00746922	0.00412528	9.51706e-06	0.0101349
S/SPL r2 (Se+Cd)	µ	0.0522991	0.131732	0.000430328	0.118107	0.000504056	0.0525217	0.0254118	7.69711e-07	4.22539e-05	0.00069386	5.6034e-07	1.23674e-05	0	0.00268579	0.010344	7.86249e-06	1.91568e-06	0	5.53995e-05
S/SPL w1 (Sn)	µ	0.000246306	0.118957	0.0298998	0.0093232	0.00262379	0.0249944	0.091916	1.44837e-05	0.00674728	0.0113853	4.59703e-05	0.00151718	0.000131827	4.45357e-07	1.47589e-07	0.0536875	5.46879e-05	1.76098e-07	0.0757272
	σ	8.12087e-05	0.00874552	0.00210629	0.00196334	0.000371327	0.00846277	0.00298921	8.16489e-06	0.00310771	0.0120626	4.38301e-05	0.00251255	6.37499e-05	8.90715e-07	9.97978e-08	0.00979503	1.6603e-05	1.38381e-07	0.00684316
S/SPL w2 (SbCa)	µ	0.000422616	0.110521	0.0156031	0.012482	0.0074194	0.0407699	0.0935796	1.8683e-05	0.000768016	0.00804843	4.34732e-06	0.000368033	0.000374677	1.81025e-05	3.95093e-06	6.02983e-06	0.0591714	5.7466e-07	0.0024118
	σ	8.49729e-05	0.0161332	0.00300126	0.00427424	0.0021761	0.00981041	0.0105148	1.22364e-05	0.000739691	0.00244351	5.64696e-06	0.0018326	0.000851299	5.35216e-05	9.84171e-06	1.25436e-05	0.0291947	2.23561e-06	0.00620981
S/SPL w3 (Faïence)	µ	0.000343888	0.0745482	0.000565282	0.105647	0.00693704	0.0550549	0.00914062	0	0.00014014	0.00380211	3.9874e-07	4.0174e-06	0.000189398	0	1.14875e-06	4.85558e-06	5.15241e-06	0	2.44153e-05
S/SPL y (Cr)	µ	5.39102e-05	0.0676565	0.000407511	0.136683	0.000155814	0.0701303	0.0678291	0.00365392	3.22553e-05	0.00115226	4.50417e-07	1.86695e-05	5.2373e-05	0	5.64876e-08	9.72005e-06	2.06241e-06	6.55331e-09	0.000422157
PL b (Co+P+Ca)	µ	0.000209974	0.0209582	0.00221151	0.00638363	0.056279	0.136098	0.0923908	1.54024e-05	0.000493528	0.00333506	0.000591235	0.000453025	0.00404195	1.33033e-05	7.32799e-07	1.75816e-05	2.38907e-05	1.20055e-06	0.00062098
	σ	5.07474e-05	0.0083738	0.000503614	0.00114143	0.0140208	0.0284928	0.0114021	1.89678e-05	0.000276529	0.00202427	0.000168559	0.000287018	0.00139103	3.51973e-05	1.30866e-06	8.5974e-06	3.74048e-05	1.88836e-06	0.000488339
PL cls	µ	0.000258651	0.00669552	0.00523295	0.00190484	0.000762287	0.174934	0.102259	4.63826e-06	0.000437742	0.000522539	1.052e-06	2.56199e-05	0.000267308	0	9.05935e-09	6.21469e-07	2.86268e-05	2.07328e-08	0.000125657
	σ	4.40192e-06	0.000494467	0.00276696	0.000356497	7.8995e-05	0.00641637	0.00317969	2.28772e-06	0.000521609	6.46084e-05	2.53615e-07	6.53868e-06	5.18841e-06	0	5.69162e-09	4.34685e-07	4.03433e-05	2.93206e-08	0.000147141
LSP b (Co)	µ	0.000145465	0.0443696	0.00327208	0.0111134	0.00560306	0.0413257	0.0252577	3.09487e-05	0.00129598	0.00465829	0.00253242	0.0037602	0.0380797	1.11713e-05	7.85281e-07	0.000134455	0.000810737	8.74611e-07	0.332588
	σ	6.68333e-05	0.00981744	0.00143414	0.0125692	0.00682538	0.0180006	0.00178828	4.80529e-05	0.00101987	0.00233098	0.00385599	0.00590169	0.0529368	1.93492e-05	9.67863e-07	8.12447e-05	0.000797387	5.60965e-07	0.0935864
LSP g (Cu)	µ	0.000115715	0.0394033	0.00450104	0.004409	0.00273761	0.025044	0.0267578	4.14485e-06	0.000722197	0.00332857	3.85757e-05	0.0104873	0.00048027	0	2.49582e-07	6.60316e-05	0.00171858	4.12242e-07	0.43885
	σ	1.31638e-06	0.000194406	6.2257e-05	0.00012177	0.000402671	0.00012761	0.000162222	3.26779e-07	4.00044e-06	6.60244e-05	4.07655e-07	0.000169535	5.38666e-05	0	1.98447e-08	1.1228e-06	1.42221e-05	1.20696e-08	0.00172176
LSP w (AsPb)	µ	0.000117116	0.0442304	0.00403246	0.00353054	0.00212654	0.0525901	0.028108	7.37077e-06	0.000235552	0.00224758	2.20824e-06	0.000105878	0.0683053	1.07415e-05	3.31434e-07	4.02369e-05	0.000602698	2.52947e-06	0.351489
	σ	2.54877e-05	0.0167005	0.00116097	0.00195759	0.001651	0.0174458	0.0060781	4.89894e-06	0.00025659	0.000673405	5.05169e-06	0.000937629	0.0130207	2.6793e-05	2.23139e-07	0.000117795	0.000860343	1.01249e-05	0.0382402
LP b1 (Co)	µ	0.000500636	0.00177408	0.000133077	0.00242349	0.000366699	0.0994863	0.00103784	0	0.000451845	0.00101456	0.000563853	8.85227e-05	0.00212506	0	3.25734e-07	0.00330279	0.00019844	5.47094e-08	0.340316
LP b2 (Cu)	µ	0.000176557	0.047769	0.00305391	0.00280357	0.00118591	0.131581	0.0161231	5.32631e-06	0.000146016	0.00154076	5.79678e-06	0.0142981	0.00129509	0	1.99814e-07	3.21977e-05	0.0204084	6.89432e-07	0.181567
	σ	0.000111128	0.0088972	0.00310993	0.00100077	0.00139352	0.0015153	0.0120497	9.13953e-07	0.000152915	0.000505571	6.3212e-06	0.00183838	0.000654576	0	5.25826e-08	1.11629e-05	0.0027243	3.30739e-08	0.0130074
LP g (Cu)	µ	0.00017557	0.0526105	0.000835714	0.00145381	0.00033779	0.121163	0.0059285	5.08315e-06	0.00041713	0.00153441	7.54686e-06	0.0264153	0.000580464	0	4.48392e-07	5.63495e-05	0.0300409	9.97744e-07	0.175564
LP p (Au)	µ	0.000128385	0.0497357	0.00449728	0.00501553	0.002268	0.114313	0.0308735	9.09913e-06	0.00026906	0.00298289	3.31277e-06	0.000136286	0.0389423	2.24972e-05	4.11722e-07	7.89146e-05	0.0104432	0.000218944	0.153753
	σ	2.02658e-05	0.012713	0.00111578	0.00193684	0.00128008	0.0227782	0.00580264	4.86942e-06	0.000232643	0.000824671	2.9796e-06	8.03137e-05	0.00695907	6.18242e-05	1.077e-06	0.000126853	0.00434773	9.34295e-05	0.0662581
LP w (AsPb)	µ	0.000180649	0.0291505	0.00226299	0.00236873	0.00160803	0.100416	0.0184728	6.84298e-06	0.000250721	0.00217465	2.00565e-06	0.000138715	0.0769978	3.74868e-05	2.51131e-06	5.46982e-05	0.00396458	1.23655e-05	0.261111
	σ	0.000153211	0.0168535	0.00227287	0.00155277	0.00169453	0.0177366	0.0164591	6.58481e-06	0.000222583	0.00173358	2.03496e-06	8.21721e-05	0.0331102	3.6658e-05	3.69978e-06	5.03908e-05	0.00191992	1.53589e-05	0.0262157
LP y (SnSbPb)	µ	0.000201813	0.0559423	0.0036036	0.00583971	0.00182597	0.0798015	0.0219992	6.84047e-06	0.00119018	0.0127419	2.82631e-06	0.000411178	0.000513634	0	8.6174e-06	0.00833605	0.0291057	8.33368e-07	0.280221
LS b (Cu)	µ	7.81317e-05	0.0189484	0.00209286	0.00339275	0.00129175	0.00692641	0.0142762	0	0.000206326	0.00217344	4.47305e-06	0.0133801	0.000220384	0	1.16739e-06	0.00122645	0.00319482	1.86925e-07	0.600952
LS g (Cu)	µ	9.44063e-05	0.0322158	0.00268869	0.00321896	0.000885854	0.010611	0.0182643	4.8988e-06	0.000604232	0.00251501	1.20834e-05	0.0175826	0.00197505	4.44855e-06	3.9676e-07	0.00115895	0.0083646	5.03979e-07	0.502276
	σ	1.66557e-05	0.00663324	0.000724484	0.00115625	0.000284686	0.0031498	0.00389967	1.89176e-06	0.000623713	0.00106639	8.72033e-06	0.00364499	0.00200882	1.6645e-05	3.26487e-07	0.000820483	0.00393301	2.89159e-07	0.0378316
LS o (Pb Impurities)	µ	6.34643e-05	0.0156768	0.00230499	0.00350858	0.00113351	0.0085591	0.015323	7.11166e-06	0.000710863	0.00466983	2.69807e-06	0.000541561	0.000348266	2.32255e-07	6.6547e-07	0.000396274	0.00765411	2.0115e-07	0.594532
	σ	2.34253e-05	0.00972389	0.00109369	0.00120453	0.000659007	0.00488962	0.0069142	2.572e-06	0.000828605	0.00201289	1.74166e-06	0.000866829	0.000358526	1.11887e-06	1.25064e-06	0.000672546	0.00260841	1.72297e-07	0.0531303
LSS blk (Mn)	µ	0.000580366	0.0813669	0.0124321	0.0105869	0.00602424	0.0236801	0.0665713	6.29115e-06	0.0517821	0.00757196	5.95674e-05	0.000822503	0.00742307	0.000342684	4.64096e-07	0.000119469	0.00291073	3.34002e-06	0.158178
	σ	2.5284e-05	0.0401872	0.00339302	0.000386061	0.00396534	0.0160512	0.0280925	8.89703e-06	0.00655453	0.00101231	4.48838e-05	0.000772367	0.00980354	0.000484629	1.19127e-07	5.04592e-05	0.00145047	3.99688e-06	0.000772059
LSS b1 (Co)	µ	0.000179634	0.100512	0.0237229	0.0100103	0.00203345	0.0343045	0.0742518	5.02224e-07	0.00336418	0.00922637	0.00118573	0.00107638	0.00151153	0	2.47122e-07	0.0667303	4.22459e-05	1.65814e-07	0.0940758
	σ	3.14899e-05	0.0144614	0.00189748	0.000508084	1.17248e-05	0.00707467	0.00488426	7.10252e-07	0.00135794	2.83309e-05	0.000140763	0.000750207	0.000734927	0	8.30413e-08	0.00864661	2.1628e-05	1.67473e-07	0.00586133
LSS b2 (Co+Cu)	µ	0.000452816	0.136691	0.000913169	0.0421152	0.00102589	0.0140791	0.0117972	5.33325e-05	0.000223523	0.0022627	0.000487627	0.0353804	0.0652251	1.87947e-05	1.41806e-05	0.000337191	0.00240014	2.22399e-07	0.170941
	σ	3.2049e-05	0.00210889	8.65164e-06	0.00057096	3.13553e-05	0.000210839	7.66225e-05	3.04377e-06	5.65809e-06	0.000182111	3.84225e-05	0.00197163	0.00175878	7.90973e-06	8.81047e-07	1.80453e-05	6.89558e-05	8.59528e-09	0.00412655
LSS g1 (Cu)	µ	0.000154626	0.0766723	0.00458301	0.00580318	0.0011587	0.0295118	0.0295645	9.271e-06	0.00127423	0.00761763	4.39844e-05	0.0351828	0.00343803	0	2.34166e-07	0.00120347	0.0111481	1.25943e-06	0.302657
	σ	2.12912e-05	0.00748329	0.000590578	0.00126752	0.000310359	0.0117031	0.00254206	5.6007e-06	0.000620464	0.00391586	1.15201e-05	0.0176628	0.00284499	0	1.25613e-07	0.000618612	0.00626319	7.99336e-07	0.0192627
LSS g2 (Mn+Cr+Cu)	µ	0.000238058	0.156164	0.00389069	0.0277376	0.00149608	0.0192832	0.0325134	0.000320546	0.0455498	0.0203114	8.57303e-05	0.0136612	0.00625476	0.000107392	3.77114e-05	0.00164642	0.00333223	1.31731e-06	0.121192
LSS g3 (Cr+Cu)	µ	0.000308835	0.0766232	0.000654266	0.0556507	0.000897024	0.0152827	0.0292247	0.00342924	0.000192849	0.00264249	3.6628e-06	0.00766052	0.000549225	0	1.84104e-06	0.000330703	0.000248152	3.7135e-07	0.255837
LSS r (Cu)	µ	0.000177269	0.137518	0.0117218	0.0245436	0.00274153	0.031576	0.0543683	4.11173e-05	0.00516259	0.0277873	9.4258e-05	0.0206959	0.0018964	1.25545e-05	2.18292e-06	0.016873	0.00267082	1.13972e-07	0.109063
	σ	5.58454e-05	0.0549573	0.00870511	0.0170384	0.00178696	0.00724451	0.00439294	3.13576e-05	0.00443567	0.00156708	0.000100193	0.0124021	0.00163284	2.1745e-05	3.40683e-06	0.0265045	0.00403351	2.26607e-08	0.0666234
LSS w (Sn)	µ	0.000168265	0.0954091	0.0236062	0.0096987	0.00261717	0.0322327	0.070928	4.14281e-06	0.00646687	0.00548417	4.55917e-05	0.000737531	0.000228247	0	1.0359e-07	0.115734	9.1716e-05	6.04667e-08	0.113781
	σ	6.2482e-05	0.0184471	0.00397251	0.0044952	0.000996749	0.011929	0.0116988	7.04015e-06	0.00690801	0.00206743	5.17383e-05	0.000766651	9.78125e-05	0	8.01389e-08	0.0537305	8.77251e-05	7.88074e-08	0.0255176
